# Supplementary material for: Di-μ-bromido-bis­[bromido(4,7-diphenyl-1,10-phenanthroline-κ2 N,N′)cadmium]
Source: Acta Crystallogr Sect E Struct Rep Online. 2012 Nov 10;68(Pt 12):m1471. doi: 10.1107/S1600536812045928 (PMC3588733; doi:10.1107/S1600536812045928)
Supplement: Supplementary file 1 [file e-68-m1471-sup1.cif]

##############################################################################
#                                                                            #
# This CIF contains the data in a paper accepted for publication in          #
# Acta Crystallographica Section E. It conforms to the requirements of       #
# Notes for Authors for Acta Crystallographica Section E, and has been       #
# peer reviewed under the auspices of the IUCr Commission on Journals.       #
#                                                                            #
# Full details of the Crystallographic Information File format               #
# are given in the paper "The Crystallographic Information File (CIF):       #
# a New Standard Archive File for Crystallography" by S. R. Hall, F. H.      #
# Allen and I. D. Brown [Acta Cryst. (1991), A47, 655-685].                  #
#                                                                            #
# The current version of the core CIF dictionary is obtainable from          #
# ftp://ftp.iucr.org/pub/cif_core.dic.                                       #
#                                                                            #
# Software is freely available for graphical display of the structure(s)     #
# in this CIF. For information consult the CIF software page                 #
# http://www.iucr.org/resources/cif/software.                                #
#                                                                            #
# This file may be used for bona fide research purposes within the           #
# scientific community so long as proper attribution is given to the journal # 
# article from which it was obtained.                                        #
#                                                                            #
##############################################################################
data_I
_audit_creation_method     SHELXL-97
_chemical_name_systematic
;
Di-\m-bromido-bis[bromido(4,7-diphenyl-1,10-phenanthroline-
\k^2^<i>N</i>,<i>N</i>')cadmium]
;
_chemical_name_common     ?
_chemical_formula_moiety     'C48 H32 Br4 Cd2 N4'
_chemical_formula_sum     'C48 H32 Br4 Cd2 N4'
_chemical_formula_iupac     '[Cd2 Br4 (C24 H16 N2)2]'
_chemical_formula_weight     1209.20
_chemical_melting_point     ?
_symmetry_cell_setting     monoclinic
_symmetry_space_group_name_H-M     'P 21/n'
_symmetry_space_group_name_Hall     '-P 2yn'
loop_
    _symmetry_equiv_pos_as_xyz
    'x, y, z'
    '-x+1/2, y+1/2, -z+1/2'
    '-x, -y, -z'
    'x-1/2, -y-1/2, z-1/2'
_cell_length_a     10.1704(4)
_cell_length_b     12.4702(5)
_cell_length_c     17.3444(7)
_cell_angle_alpha     90.00
_cell_angle_beta     103.187(3)
_cell_angle_gamma     90.00
_cell_volume     2141.73(15)
_cell_formula_units_Z     2
_cell_measurement_reflns_used     12072
_cell_measurement_theta_min     2.41
_cell_measurement_theta_max     26.00
_cell_measurement_temperature     120(2)
_exptl_crystal_description     Prism
_exptl_crystal_colour     Colorless
_exptl_crystal_size_max     0.25
_exptl_crystal_size_mid     0.18
_exptl_crystal_size_min     0.15
_exptl_crystal_density_diffrn     1.875
_exptl_crystal_density_meas     ?
_exptl_crystal_density_method     'not measured'
_exptl_crystal_F_000     1168
_exptl_absorpt_coefficient_mu     4.763
_exptl_absorpt_correction_type     multi-scan
_exptl_absorpt_process_details     '(SADABS; Bruker, 2001)'
_exptl_absorpt_correction_T_min     0.3851
_exptl_absorpt_correction_T_max     0.5021
_exptl_special_details
;
;
_diffrn_ambient_temperature     120(2)
_diffrn_radiation_type     MoK\a
_diffrn_radiation_wavelength     0.71073
_diffrn_radiation_source     'fine-focus sealed tube'
_diffrn_radiation_monochromator     graphite
_diffrn_measurement_device_type     'Bruker APEXII CCD'
_diffrn_measurement_method     '\f and \w scans'
_diffrn_detector_area_resol_mean     ?
_diffrn_reflns_number     12072
_diffrn_reflns_av_R_equivalents     0.0900
_diffrn_reflns_av_sigmaI/netI     0.0754
_diffrn_reflns_theta_min     2.41
_diffrn_reflns_theta_max     26.00
_diffrn_reflns_theta_full     26.00
_diffrn_measured_fraction_theta_max     0.997
_diffrn_measured_fraction_theta_full     0.997
_diffrn_reflns_limit_h_min     -12
_diffrn_reflns_limit_h_max     9
_diffrn_reflns_limit_k_min     -15
_diffrn_reflns_limit_k_max     15
_diffrn_reflns_limit_l_min     -21
_diffrn_reflns_limit_l_max     21
_diffrn_standards_number     ?
_diffrn_standards_interval_count     ?
_diffrn_standards_interval_time     ?
_diffrn_standards_decay_%     ?
_refine_special_details
;
Refinement of <i>F</i>^2^ against ALL reflections. The weighted <i>R</i>-factor
<i>wR</i> and goodness of fit <i>S</i> are based on <i>F</i>^2^, conventional
<i>R</i>-factors <i>R</i> are based on <i>F</i>, with <i>F</i> set to zero for
negative <i>F</i>^2^. The threshold expression of <i>F</i>^2^ >
\s(<i>F</i>^2^) is used only for calculating <i>R</i>-factors(gt) <i>etc</i>.
and is not relevant to the choice of reflections for refinement.
<i>R</i>-factors based on <i>F</i>^2^ are statistically about twice as large
as those based on <i>F</i>, and <i>R</i>- factors based on ALL data will be
even larger.
;
_reflns_number_total     4200
_reflns_number_gt     3248
_reflns_threshold_expression     I>2\s(I)
_refine_ls_structure_factor_coef     Fsqd
_refine_ls_matrix_type     full
_refine_ls_R_factor_all     0.0756
_refine_ls_R_factor_gt     0.0522
_refine_ls_wR_factor_gt     0.1133
_refine_ls_wR_factor_ref     0.1293
_refine_ls_goodness_of_fit_ref     1.052
_refine_ls_restrained_S_all     1.052
_refine_ls_number_reflns     4200
_refine_ls_number_parameters     262
_refine_ls_number_restraints     0
_refine_ls_hydrogen_treatment     constr
_refine_ls_weighting_scheme     calc
_refine_ls_weighting_details
                 'calc w=1/[\s^2^(Fo^2^)+(0.0692P)^2^] where P=(Fo^2^+2Fc^2^)/3'
_atom_sites_solution_hydrogens     geom
_atom_sites_solution_primary     direct
_atom_sites_solution_secondary     difmap
_refine_ls_shift/su_max     0.005
_refine_ls_shift/su_mean     0.000
_refine_diff_density_max     1.152
_refine_diff_density_min     -1.051
_refine_ls_extinction_method     none
_refine_ls_extinction_coef     ?
loop_
    _atom_type_symbol
    _atom_type_description
    _atom_type_scat_dispersion_real
    _atom_type_scat_dispersion_imag
    _atom_type_scat_source
    'C' 'C' 0.0033 0.0016
                         'International Tables Vol C Tables 4.2.6.8 and 6.1.1.4'
    'H' 'H' 0.0000 0.0000
                         'International Tables Vol C Tables 4.2.6.8 and 6.1.1.4'
    'N' 'N' 0.0061 0.0033
                         'International Tables Vol C Tables 4.2.6.8 and 6.1.1.4'
    'Cd' 'Cd' -0.8075 1.2024
                         'International Tables Vol C Tables 4.2.6.8 and 6.1.1.4'
    'Br' 'Br' -0.2901 2.4595
                         'International Tables Vol C Tables 4.2.6.8 and 6.1.1.4'
_computing_data_collection     'APEX2 (Bruker, 2007)'
_computing_cell_refinement     'SAINT (Bruker, 2007)'
_computing_data_reduction     'SAINT (Bruker, 2007)'
_computing_structure_solution     'SHELXS97 (Sheldrick, 2008)'
_computing_structure_refinement     'SHELXL97 (Sheldrick, 2008)'
_computing_molecular_graphics
      'ORTEP-3 (Farrugia, 2012) and <i>Mercury</i> (Macrae <i>et al.</i>, 2006)'
_computing_publication_material     'SHELXL97 (Sheldrick, 2008)'
loop_
    _atom_site_type_symbol
    _atom_site_label
    _atom_site_fract_x
    _atom_site_fract_y
    _atom_site_fract_z
    _atom_site_U_iso_or_equiv
    _atom_site_adp_type
    _atom_site_calc_flag
    _atom_site_refinement_flags
    _atom_site_occupancy
    _atom_site_symmetry_multiplicity
    _atom_site_disorder_assembly
    _atom_site_disorder_group
    C C1 0.3033(7) 0.7552(6) 0.0038(4) 0.0220(15) Uani d . 1 1 . .
    H H1 0.2143 0.7327 -0.0137 0.026 Uiso calc R 1 1 . .
    C C2 0.4054(7) 0.6893(6) -0.0089(4) 0.0212(15) Uani d . 1 1 . .
    H H2 0.3842 0.6233 -0.0336 0.025 Uiso calc R 1 1 . .
    C C3 0.5378(7) 0.7205(5) 0.0147(4) 0.0198(14) Uani d . 1 1 . .
    C C4 0.6478(8) 0.6468(5) 0.0047(5) 0.0230(15) Uani d . 1 1 . .
    C C5 0.6445(9) 0.6043(6) -0.0702(5) 0.0342(19) Uani d . 1 1 . .
    H H5 0.5770 0.6250 -0.1134 0.041 Uiso calc R 1 1 . .
    C C6 0.7429(9) 0.5306(7) -0.0800(6) 0.044(2) Uani d . 1 1 . .
    H H6 0.7435 0.5048 -0.1302 0.052 Uiso calc R 1 1 . .
    C C7 0.8396(9) 0.4960(6) -0.0150(6) 0.039(2) Uani d . 1 1 . .
    H H7 0.9039 0.4457 -0.0212 0.047 Uiso calc R 1 1 . .
    C C8 0.8401(8) 0.5363(7) 0.0590(6) 0.0329(18) Uani d . 1 1 . .
    H H8 0.9037 0.5117 0.1028 0.040 Uiso calc R 1 1 . .
    C C9 0.7462(8) 0.6139(6) 0.0690(5) 0.0281(17) Uani d . 1 1 . .
    H H9 0.7500 0.6432 0.1187 0.034 Uiso calc R 1 1 . .
    C C10 0.5663(7) 0.8236(5) 0.0511(4) 0.0171(14) Uani d . 1 1 . .
    C C11 0.6978(8) 0.8691(6) 0.0725(4) 0.0206(15) Uani d . 1 1 . .
    H H11 0.7700 0.8317 0.0608 0.025 Uiso calc R 1 1 . .
    C C12 0.7213(7) 0.9657(6) 0.1095(4) 0.0187(14) Uani d . 1 1 . .
    H H12 0.8079 0.9947 0.1206 0.022 Uiso calc R 1 1 . .
    C C13 0.6142(7) 1.0227(5) 0.1312(4) 0.0163(13) Uani d . 1 1 . .
    C C14 0.6353(8) 1.1181(6) 0.1777(4) 0.0226(15) Uani d . 1 1 . .
    C C15 0.7704(7) 1.1668(5) 0.2081(4) 0.0195(14) Uani d . 1 1 . .
    C C16 0.8805(9) 1.1070(6) 0.2449(4) 0.0303(18) Uani d . 1 1 . .
    H H16 0.8708 1.0338 0.2523 0.036 Uiso calc R 1 1 . .
    C C17 1.0068(8) 1.1553(7) 0.2711(5) 0.0318(19) Uani d . 1 1 . .
    H H17 1.0812 1.1140 0.2948 0.038 Uiso calc R 1 1 . .
    C C18 1.0212(9) 1.2650(7) 0.2618(5) 0.037(2) Uani d . 1 1 . .
    H H18 1.1052 1.2975 0.2789 0.045 Uiso calc R 1 1 . .
    C C19 0.9106(9) 1.3248(7) 0.2272(4) 0.0301(18) Uani d . 1 1 . .
    H H19 0.9203 1.3982 0.2204 0.036 Uiso calc R 1 1 . .
    C C20 0.7865(7) 1.2787(6) 0.2025(4) 0.0229(15) Uani d . 1 1 . .
    H H20 0.7118 1.3214 0.1817 0.027 Uiso calc R 1 1 . .
    C C21 0.5205(8) 1.1675(6) 0.1945(5) 0.0261(16) Uani d . 1 1 . .
    H H21 0.5298 1.2292 0.2254 0.031 Uiso calc R 1 1 . .
    C C22 0.3948(7) 1.1245(6) 0.1654(4) 0.0236(16) Uani d . 1 1 . .
    H H22 0.3213 1.1601 0.1770 0.028 Uiso calc R 1 1 . .
    C C23 0.4797(7) 0.9847(5) 0.1065(4) 0.0159(13) Uani d . 1 1 . .
    C C24 0.4563(7) 0.8838(5) 0.0639(4) 0.0172(14) Uani d . 1 1 . .
    N N1 0.3274(6) 0.8502(5) 0.0403(3) 0.0190(12) Uani d . 1 1 . .
    N N2 0.3701(6) 1.0356(5) 0.1218(3) 0.0197(12) Uani d . 1 1 . .
    Cd Cd1 0.15894(5) 0.95338(4) 0.07604(3) 0.01781(15) Uani d . 1 1 . .
    Br Br1 0.10996(9) 0.87751(7) 0.20336(5) 0.0309(2) Uani d . 1 1 . .
    Br Br2 0.03037(7) 1.14002(5) 0.04404(4) 0.02161(18) Uani d . 1 1 . .
loop_
    _atom_site_aniso_label
    _atom_site_aniso_U_11
    _atom_site_aniso_U_22
    _atom_site_aniso_U_33
    _atom_site_aniso_U_12
    _atom_site_aniso_U_13
    _atom_site_aniso_U_23
    C1 0.020(4) 0.023(4) 0.026(4) -0.002(3) 0.011(3) 0.000(3)
    C2 0.019(3) 0.024(4) 0.024(3) -0.001(3) 0.012(3) -0.008(3)
    C3 0.025(4) 0.016(3) 0.018(3) 0.000(3) 0.005(3) 0.003(3)
    C4 0.024(4) 0.015(3) 0.032(4) -0.004(3) 0.011(3) -0.004(3)
    C5 0.040(5) 0.024(4) 0.038(5) -0.004(4) 0.010(4) -0.012(4)
    C6 0.038(5) 0.033(5) 0.062(6) -0.001(4) 0.017(4) -0.022(4)
    C7 0.031(4) 0.018(4) 0.079(7) -0.002(3) 0.037(5) -0.012(4)
    C8 0.016(3) 0.031(4) 0.055(5) 0.001(3) 0.017(3) 0.008(4)
    C9 0.026(4) 0.025(4) 0.040(4) 0.002(3) 0.023(4) 0.002(3)
    C10 0.019(3) 0.016(3) 0.016(3) 0.002(3) 0.004(3) 0.001(3)
    C11 0.027(4) 0.022(3) 0.015(3) 0.002(3) 0.010(3) -0.003(3)
    C12 0.018(3) 0.021(3) 0.016(3) -0.005(3) 0.003(3) 0.001(3)
    C13 0.017(3) 0.021(3) 0.015(3) 0.002(3) 0.012(3) 0.004(3)
    C14 0.027(4) 0.017(3) 0.022(3) -0.002(3) 0.001(3) -0.002(3)
    C15 0.026(4) 0.017(3) 0.017(3) 0.001(3) 0.007(3) -0.004(3)
    C16 0.044(5) 0.026(4) 0.018(4) 0.002(4) 0.002(3) -0.005(3)
    C17 0.024(4) 0.047(5) 0.023(4) 0.006(4) 0.002(3) -0.016(4)
    C18 0.034(5) 0.046(5) 0.034(4) -0.016(4) 0.014(4) -0.024(4)
    C19 0.038(5) 0.032(4) 0.023(4) -0.010(4) 0.011(3) -0.008(3)
    C20 0.023(4) 0.025(4) 0.022(3) 0.002(3) 0.008(3) -0.006(3)
    C21 0.024(4) 0.021(4) 0.033(4) 0.006(3) 0.006(3) -0.008(3)
    C22 0.020(4) 0.026(4) 0.031(4) 0.006(3) 0.020(3) -0.001(3)
    C23 0.020(3) 0.016(3) 0.013(3) 0.001(3) 0.007(3) 0.002(2)
    C24 0.023(4) 0.014(3) 0.013(3) 0.001(3) 0.002(3) 0.001(3)
    N1 0.018(3) 0.022(3) 0.019(3) -0.002(2) 0.007(2) 0.001(2)
    N2 0.019(3) 0.023(3) 0.023(3) 0.005(3) 0.016(2) 0.003(3)
    Cd1 0.0164(3) 0.0199(3) 0.0193(2) 0.0026(2) 0.00858(18) 0.0045(2)
    Br1 0.0369(4) 0.0325(4) 0.0291(4) 0.0053(3) 0.0195(3) 0.0146(3)
    Br2 0.0191(3) 0.0189(3) 0.0267(4) 0.0035(3) 0.0050(3) 0.0001(3)
_geom_special_details
;
All e.s.d.'s (except the e.s.d. in the dihedral angle between two l.s. planes)
are estimated using the full covariance matrix. The cell e.s.d.'s are taken
into account individually in the estimation of e.s.d.'s in distances, angles
and torsion angles; correlations between e.s.d.'s in cell parameters are only
used when they are defined by crystal symmetry. An approximate (isotropic)
treatment of cell e.s.d.'s is used for estimating e.s.d.'s involving l.s.
planes.
;
loop_
    _geom_bond_atom_site_label_1
    _geom_bond_atom_site_label_2
    _geom_bond_site_symmetry_2
    _geom_bond_distance
    _geom_bond_publ_flag
    C1 N1 . 1.339(9) ?
    C1 C2 . 1.381(10) ?
    C1 H1 . 0.9300 ?
    C2 C3 . 1.372(10) ?
    C2 H2 . 0.9300 ?
    C3 C10 . 1.432(9) ?
    C3 C4 . 1.489(10) ?
    C4 C9 . 1.379(11) ?
    C4 C5 . 1.396(11) ?
    C5 C6 . 1.398(12) ?
    C5 H5 . 0.9300 ?
    C6 C7 . 1.385(14) ?
    C6 H6 . 0.9300 ?
    C7 C8 . 1.377(13) ?
    C7 H7 . 0.9300 ?
    C8 C9 . 1.398(11) ?
    C8 H8 . 0.9300 ?
    C9 H9 . 0.9300 ?
    C10 C24 . 1.406(10) ?
    C10 C11 . 1.423(10) ?
    C11 C12 . 1.361(9) ?
    C11 H11 . 0.9300 ?
    C12 C13 . 1.421(10) ?
    C12 H12 . 0.9300 ?
    C13 C23 . 1.418(9) ?
    C13 C14 . 1.426(9) ?
    C14 C21 . 1.409(11) ?
    C14 C15 . 1.484(10) ?
    C15 C16 . 1.375(11) ?
    C15 C20 . 1.411(10) ?
    C16 C17 . 1.398(12) ?
    C16 H16 . 0.9300 ?
    C17 C18 . 1.389(13) ?
    C17 H17 . 0.9300 ?
    C18 C19 . 1.369(13) ?
    C18 H18 . 0.9300 ?
    C19 C20 . 1.365(11) ?
    C19 H19 . 0.9300 ?
    C20 H20 . 0.9300 ?
    C21 C22 . 1.371(11) ?
    C21 H21 . 0.9300 ?
    C22 N2 . 1.333(9) ?
    C22 H22 . 0.9300 ?
    C23 N2 . 1.361(9) ?
    C23 C24 . 1.452(9) ?
    C24 N1 . 1.349(9) ?
    Cd1 N1 . 2.336(6) y
    Cd1 N2 . 2.349(6) y
    Cd1 Br1 . 2.5537(9) y
    Cd1 Br2 . 2.6653(8) y
    Cd1 Br2 3_575 2.7518(9) y
loop_
    _geom_angle_atom_site_label_1
    _geom_angle_atom_site_label_2
    _geom_angle_atom_site_label_3
    _geom_angle_site_symmetry_1
    _geom_angle_site_symmetry_3
    _geom_angle
    _geom_angle_publ_flag
    N1 C1 C2 . . 122.6(7) ?
    N1 C1 H1 . . 118.7 ?
    C2 C1 H1 . . 118.7 ?
    C3 C2 C1 . . 120.4(7) ?
    C3 C2 H2 . . 119.8 ?
    C1 C2 H2 . . 119.8 ?
    C2 C3 C10 . . 118.2(7) ?
    C2 C3 C4 . . 120.2(6) ?
    C10 C3 C4 . . 121.6(6) ?
    C9 C4 C5 . . 119.9(7) ?
    C9 C4 C3 . . 121.0(7) ?
    C5 C4 C3 . . 118.9(7) ?
    C4 C5 C6 . . 119.8(8) ?
    C4 C5 H5 . . 120.1 ?
    C6 C5 H5 . . 120.1 ?
    C7 C6 C5 . . 120.0(9) ?
    C7 C6 H6 . . 120.0 ?
    C5 C6 H6 . . 120.0 ?
    C8 C7 C6 . . 119.8(8) ?
    C8 C7 H7 . . 120.1 ?
    C6 C7 H7 . . 120.1 ?
    C7 C8 C9 . . 120.7(8) ?
    C7 C8 H8 . . 119.7 ?
    C9 C8 H8 . . 119.7 ?
    C4 C9 C8 . . 119.7(8) ?
    C4 C9 H9 . . 120.1 ?
    C8 C9 H9 . . 120.1 ?
    C24 C10 C11 . . 118.7(6) ?
    C24 C10 C3 . . 117.4(6) ?
    C11 C10 C3 . . 123.8(7) ?
    C12 C11 C10 . . 122.0(7) ?
    C12 C11 H11 . . 119.0 ?
    C10 C11 H11 . . 119.0 ?
    C11 C12 C13 . . 120.4(6) ?
    C11 C12 H12 . . 119.8 ?
    C13 C12 H12 . . 119.8 ?
    C23 C13 C12 . . 119.8(6) ?
    C23 C13 C14 . . 117.4(6) ?
    C12 C13 C14 . . 122.8(6) ?
    C21 C14 C13 . . 117.2(7) ?
    C21 C14 C15 . . 119.5(6) ?
    C13 C14 C15 . . 123.3(7) ?
    C16 C15 C20 . . 118.3(7) ?
    C16 C15 C14 . . 122.2(7) ?
    C20 C15 C14 . . 119.5(7) ?
    C15 C16 C17 . . 120.5(8) ?
    C15 C16 H16 . . 119.8 ?
    C17 C16 H16 . . 119.8 ?
    C18 C17 C16 . . 120.1(8) ?
    C18 C17 H17 . . 120.0 ?
    C16 C17 H17 . . 120.0 ?
    C19 C18 C17 . . 119.3(8) ?
    C19 C18 H18 . . 120.4 ?
    C17 C18 H18 . . 120.4 ?
    C20 C19 C18 . . 121.1(8) ?
    C20 C19 H19 . . 119.4 ?
    C18 C19 H19 . . 119.4 ?
    C19 C20 C15 . . 120.6(7) ?
    C19 C20 H20 . . 119.7 ?
    C15 C20 H20 . . 119.7 ?
    C22 C21 C14 . . 120.0(7) ?
    C22 C21 H21 . . 120.0 ?
    C14 C21 H21 . . 120.0 ?
    N2 C22 C21 . . 125.0(7) ?
    N2 C22 H22 . . 117.5 ?
    C21 C22 H22 . . 117.5 ?
    N2 C23 C13 . . 124.2(6) ?
    N2 C23 C24 . . 117.2(6) ?
    C13 C23 C24 . . 118.6(6) ?
    N1 C24 C10 . . 122.7(6) ?
    N1 C24 C23 . . 117.3(6) ?
    C10 C24 C23 . . 120.0(6) ?
    C1 N1 C24 . . 118.6(6) ?
    C1 N1 Cd1 . . 123.1(5) ?
    C24 N1 Cd1 . . 118.0(4) ?
    C22 N2 C23 . . 116.2(6) ?
    C22 N2 Cd1 . . 126.5(5) ?
    C23 N2 Cd1 . . 117.2(4) ?
    N1 Cd1 N2 . . 70.2(2) ?
    N1 Cd1 Br1 . . 108.95(14) ?
    N2 Cd1 Br1 . . 102.32(14) ?
    N1 Cd1 Br2 . . 141.29(14) ?
    N2 Cd1 Br2 . . 93.23(14) ?
    Br1 Cd1 Br2 . . 108.68(3) ?
    N1 Cd1 Br2 . 3_575 89.71(14) ?
    N2 Cd1 Br2 . 3_575 150.28(14) ?
    Br1 Cd1 Br2 . 3_575 104.89(3) ?
    Br2 Cd1 Br2 . 3_575 89.24(3) ?
    Cd1 Br2 Cd1 . 3_575 90.76(3) ?
loop_
    _geom_torsion_atom_site_label_1
    _geom_torsion_atom_site_label_2
    _geom_torsion_atom_site_label_3
    _geom_torsion_atom_site_label_4
    _geom_torsion_site_symmetry_1
    _geom_torsion_site_symmetry_2
    _geom_torsion_site_symmetry_3
    _geom_torsion_site_symmetry_4
    _geom_torsion
    _geom_torsion_publ_flag
    N1 C1 C2 C3 . . . . -1.2(11) ?
    C1 C2 C3 C10 . . . . -1.3(10) ?
    C1 C2 C3 C4 . . . . 176.8(7) ?
    C2 C3 C4 C9 . . . . -120.8(8) ?
    C10 C3 C4 C9 . . . . 57.2(10) ?
    C2 C3 C4 C5 . . . . 54.2(10) ?
    C10 C3 C4 C5 . . . . -127.8(8) ?
    C9 C4 C5 C6 . . . . -1.6(12) ?
    C3 C4 C5 C6 . . . . -176.7(7) ?
    C4 C5 C6 C7 . . . . 3.1(13) ?
    C5 C6 C7 C8 . . . . -1.5(13) ?
    C6 C7 C8 C9 . . . . -1.6(12) ?
    C5 C4 C9 C8 . . . . -1.5(11) ?
    C3 C4 C9 C8 . . . . 173.5(7) ?
    C7 C8 C9 C4 . . . . 3.1(11) ?
    C2 C3 C10 C24 . . . . 3.2(9) ?
    C4 C3 C10 C24 . . . . -174.8(6) ?
    C2 C3 C10 C11 . . . . -174.7(7) ?
    C4 C3 C10 C11 . . . . 7.2(10) ?
    C24 C10 C11 C12 . . . . 4.4(10) ?
    C3 C10 C11 C12 . . . . -177.7(6) ?
    C10 C11 C12 C13 . . . . 2.7(10) ?
    C11 C12 C13 C23 . . . . -7.1(9) ?
    C11 C12 C13 C14 . . . . 172.8(6) ?
    C23 C13 C14 C21 . . . . -0.7(9) ?
    C12 C13 C14 C21 . . . . 179.4(7) ?
    C23 C13 C14 C15 . . . . 179.6(6) ?
    C12 C13 C14 C15 . . . . -0.3(10) ?
    C21 C14 C15 C16 . . . . 133.3(8) ?
    C13 C14 C15 C16 . . . . -47.1(11) ?
    C21 C14 C15 C20 . . . . -44.0(10) ?
    C13 C14 C15 C20 . . . . 135.7(7) ?
    C20 C15 C16 C17 . . . . -4.2(11) ?
    C14 C15 C16 C17 . . . . 178.5(7) ?
    C15 C16 C17 C18 . . . . 1.5(12) ?
    C16 C17 C18 C19 . . . . 0.3(12) ?
    C17 C18 C19 C20 . . . . 0.6(12) ?
    C18 C19 C20 C15 . . . . -3.4(11) ?
    C16 C15 C20 C19 . . . . 5.2(11) ?
    C14 C15 C20 C19 . . . . -177.5(7) ?
    C13 C14 C21 C22 . . . . -1.0(11) ?
    C15 C14 C21 C22 . . . . 178.7(7) ?
    C14 C21 C22 N2 . . . . 1.1(12) ?
    C12 C13 C23 N2 . . . . -177.5(6) ?
    C14 C13 C23 N2 . . . . 2.6(10) ?
    C12 C13 C23 C24 . . . . 4.2(9) ?
    C14 C13 C23 C24 . . . . -175.7(6) ?
    C11 C10 C24 N1 . . . . 175.1(6) ?
    C3 C10 C24 N1 . . . . -2.9(10) ?
    C11 C10 C24 C23 . . . . -7.1(9) ?
    C3 C10 C24 C23 . . . . 174.8(6) ?
    N2 C23 C24 N1 . . . . 2.3(9) ?
    C13 C23 C24 N1 . . . . -179.2(6) ?
    N2 C23 C24 C10 . . . . -175.6(6) ?
    C13 C23 C24 C10 . . . . 2.9(9) ?
    C2 C1 N1 C24 . . . . 1.6(10) ?
    C2 C1 N1 Cd1 . . . . -172.4(5) ?
    C10 C24 N1 C1 . . . . 0.6(10) ?
    C23 C24 N1 C1 . . . . -177.3(6) ?
    C10 C24 N1 Cd1 . . . . 174.8(5) ?
    C23 C24 N1 Cd1 . . . . -3.0(8) ?
    C21 C22 N2 C23 . . . . 0.7(10) ?
    C21 C22 N2 Cd1 . . . . 176.5(6) ?
    C13 C23 N2 C22 . . . . -2.6(9) ?
    C24 C23 N2 C22 . . . . 175.7(6) ?
    C13 C23 N2 Cd1 . . . . -178.8(5) ?
    C24 C23 N2 Cd1 . . . . -0.5(7) ?
    C1 N1 Cd1 N2 . . . . 176.0(6) ?
    C24 N1 Cd1 N2 . . . . 2.0(5) ?
    C1 N1 Cd1 Br1 . . . . 79.3(5) ?
    C24 N1 Cd1 Br1 . . . . -94.7(5) ?
    C1 N1 Cd1 Br2 . . . . -114.7(5) ?
    C24 N1 Cd1 Br2 . . . . 71.2(5) ?
    C1 N1 Cd1 Br2 . . . 3_575 -26.3(5) ?
    C24 N1 Cd1 Br2 . . . 3_575 159.7(5) ?
    C22 N2 Cd1 N1 . . . . -176.5(6) ?
    C23 N2 Cd1 N1 . . . . -0.7(4) ?
    C22 N2 Cd1 Br1 . . . . -70.6(6) ?
    C23 N2 Cd1 Br1 . . . . 105.2(4) ?
    C22 N2 Cd1 Br2 . . . . 39.3(6) ?
    C23 N2 Cd1 Br2 . . . . -144.9(4) ?
    C22 N2 Cd1 Br2 . . . 3_575 133.5(5) ?
    C23 N2 Cd1 Br2 . . . 3_575 -50.7(6) ?
    N1 Cd1 Br2 Cd1 . . . 3_575 88.6(2) ?
    N2 Cd1 Br2 Cd1 . . . 3_575 150.36(14) ?
    Br1 Cd1 Br2 Cd1 . . . 3_575 -105.47(3) ?
    Br2 Cd1 Br2 Cd1 3_575 . . 3_575 0.0 ?
loop_
    _geom_hbond_atom_site_label_D
    _geom_hbond_atom_site_label_H
    _geom_hbond_atom_site_label_A
    _geom_hbond_site_symmetry_A
    _geom_hbond_distance_DH
    _geom_hbond_distance_HA
    _geom_hbond_distance_DA
    _geom_hbond_angle_DHA
    _geom_hbond_publ_flag
    C1 H1 Br2 3_575 0.93 2.90 3.554(7) 129 yes
    C21 H21 Br1 2_555 0.93 2.79 3.582(8) 144 yes
data_global
_journal_date_recd_electronic     2012-10-26
_journal_date_accepted     2012-11-07
_journal_name_full     'Acta Crystallographica, Section E'
_journal_year     2012
_journal_volume     68
_journal_issue     12
_journal_page_first     m1471
_journal_page_last     m1471
_journal_paper_category     QM
_journal_paper_doi     10.1107/S1600536812045928
_journal_coeditor_code     HY2601
_publ_contact_author_name     'Shirvan, Sadif A.'
_publ_contact_author_address
;
Omidieh Branch
Islamic Azad University
Omidieh
Iran
;
_publ_contact_author_email     'sadifchemist@hotmail.com'
_publ_contact_author_fax     '0098 0652-3222533'
_publ_contact_author_phone     '0098 0652-3222533'
_publ_section_title
;\
Di-\m-bromido-bis[bromido(4,7-diphenyl-1,10-phenanthroline-\k^2^<i>N</i>,\
<i>N</i>')cadmium]
;
loop_
    _publ_author_name
    _publ_author_address
    'Shirvan, Sadif A.'
;      Department of Chemistry
       Omidieh Branch
       Islamic Azad University
       Omidieh
       Iran
;
    'Haydari Dezfuli, Sara'
;      Department of Chemistry
       Omidieh Branch
       Islamic Azad University
       Omidieh
       Iran
;
    'Khazali, Fereydoon'
;      Department of Chemistry
       Omidieh Branch
       Islamic Azad University
       Omidieh
       Iran
;
    'Aghajeri, Manouchehr'
;      Department of Chemistry
       Omidieh Branch
       Islamic Azad University
       Omidieh
       Iran
;
    'Borsalani, Ali'
;      Department of Petroleum Engineering
       Omidieh Branch
       Islamic Azad University
       Omidieh
       Iran
;
