# Supplementary material for: Di-μ-bromido-bis­[bromido(4,7-diphenyl-1,10-phenanthroline-κ2 N,N′)cadmium]
Source: Acta Crystallogr Sect E Struct Rep Online. 2012 Nov 10;68(Pt 12):m1471. doi: 10.1107/S1600536812045928 (PMC3588733; doi:10.1107/S1600536812045928)
Supplement: Supplementary file 2 [file e-68-m1471-Isup2.hkl]

# 
# h,k,l, Fc-squared, Fo-squared, sigma(Fo-squared) and status flag 
# 
data_I
_shelx_title 'CdBatho' 
_shelx_refln_list_code          4 
_shelx_F_calc_maximum      273.25 
_exptl_crystal_F_000       194.00 
_reflns_d_resolution_high  0.8107 
 
loop_ 
 _symmetry_equiv_pos_as_xyz 
 'x, y, z' 
 '-x+1/2, y+1/2, -z+1/2' 
 '-x, -y, -z' 
 'x-1/2, -y-1/2, z-1/2' 
 
_cell_length_a    10.1704 
_cell_length_b    12.4702 
_cell_length_c    17.3444 
_cell_angle_alpha  90.000 
_cell_angle_beta  103.187 
_cell_angle_gamma  90.000 
 
_shelx_F_squared_multiplier     1.000 
 
loop_ 
 _refln_index_h 
 _refln_index_k 
 _refln_index_l 
 _refln_F_squared_calc 
 _refln_F_squared_meas 
 _refln_F_squared_sigma 
 _refln_observed_status 
   2   0   0     1616.06     1137.31    227.17 o 
   4   0   0    14615.26    12027.81    277.51 o 
   6   0   0    13290.12    10821.82    250.31 o 
   8   0   0     2934.07     2471.07    202.87 o 
  10   0   0     2219.29     2546.80    322.87 o 
  12   0   0       77.25      342.75    354.22 o 
   1   1   0    20517.56    19895.39   1012.34 o 
   2   1   0    16053.43    12048.40    603.27 o 
   3   1   0     7494.79     5625.61    198.83 o 
   4   1   0     4142.11     3411.76    280.76 o 
   5   1   0       32.17      180.05    173.21 o 
   6   1   0    12959.68    10855.52    287.49 o 
   7   1   0     7028.21     6448.41    209.15 o 
   8   1   0     5172.89     4480.48    441.65 o 
   9   1   0     1614.59     1734.74    204.13 o 
  10   1   0      765.53      759.52    216.22 o 
  11   1   0       65.42      274.86    385.81 o 
  12   1   0     1095.68     1317.11    249.86 o 
   0   2   0    15431.28    18337.86    362.61 o 
   1   2   0    39679.37    43617.76    739.29 o 
   2   2   0    16156.49    15491.40    431.76 o 
   3   2   0      900.74      857.68    184.57 o 
   4   2   0    19002.60    15235.97    473.96 o 
   5   2   0    32259.18    27078.18    391.18 o 
   6   2   0     8109.66     6628.42    295.85 o 
   7   2   0     5812.88     5048.95    176.04 o 
   8   2   0      335.72      241.37    213.35 o 
   9   2   0       53.14      189.99    202.13 o 
  10   2   0     3331.35     3164.96    237.97 o 
  11   2   0     2844.25     2850.83    207.20 o 
  12   2   0     1731.07     1860.73    162.32 o 
   1   3   0    18016.14    20410.77    734.21 o 
   2   3   0    42842.52    44951.61   1210.49 o 
   3   3   0    13033.99    12322.67    222.70 o 
   4   3   0    10546.06     9997.66   1185.39 o 
   5   3   0     1183.97     1113.15    182.08 o 
   6   3   0    13408.01    12086.27    321.51 o 
   7   3   0        0.15        0.00    267.48 o 
   8   3   0       22.73      123.24    272.49 o 
   9   3   0     5996.12     5977.74    243.48 o 
  10   3   0      744.33      817.98    181.06 o 
  11   3   0      614.82      909.46    193.54 o 
   0   4   0    34110.99    41183.39    711.84 o 
   1   4   0    23843.74    26688.42    425.16 o 
   2   4   0    19512.99    21274.94    233.85 o 
   3   4   0     4944.73     5273.64    183.63 o 
   4   4   0      188.37      336.49    132.95 o 
   5   4   0     5488.35     5009.39    281.00 o 
   6   4   0     2659.80     2332.28    301.29 o 
   7   4   0     3768.99     3460.24    167.19 o 
   8   4   0     2340.86     2332.66    207.55 o 
   9   4   0     1357.20     1688.36    173.42 o 
  10   4   0      702.79      690.43    184.50 o 
  11   4   0     1946.28     2037.82    155.68 o 
   1   5   0    13852.52    15120.90    247.88 o 
   2   5   0     6863.50     7511.68    181.64 o 
   3   5   0      279.09      489.70    154.19 o 
   4   5   0     2835.70     3011.02    130.78 o 
   5   5   0     1211.51     1171.52    155.60 o 
   6   5   0     4978.47     4823.76    202.89 o 
   7   5   0      508.73      670.50    139.45 o 
   8   5   0    25325.86    23425.52    216.34 o 
   9   5   0     1431.21     1358.08    139.86 o 
  10   5   0       41.85      162.83    157.45 o 
  11   5   0       15.83        0.00    201.25 o 
   0   6   0     8296.55     9929.75    218.71 o 
   1   6   0      797.71      813.40    117.15 o 
   2   6   0     3437.73     3398.94    198.66 o 
   3   6   0      271.90      249.43    152.79 o 
   4   6   0     2520.11     2831.66    268.35 o 
   5   6   0      269.83      172.63    134.43 o 
   6   6   0        0.79       38.45    158.25 o 
   7   6   0    25859.64    24923.87   1383.97 o 
   8   6   0        3.44        0.00    210.93 o 
   9   6   0     4075.12     4012.36    199.93 o 
  10   6   0        7.67      132.32    358.32 o 
  11   6   0     1301.25     1410.53    215.49 o 
   1   7   0     3884.01     4024.40    146.56 o 
   2   7   0     1132.76     1346.45    135.95 o 
   3   7   0    10954.43    11296.21    252.34 o 
   4   7   0     6186.07     6408.64    170.63 o 
   5   7   0        0.52      132.33    134.41 o 
   6   7   0     1407.61     1391.88    227.84 o 
   7   7   0      380.25      335.88    146.01 o 
   8   7   0     6076.57     6143.70    312.90 o 
   9   7   0     2155.18     2290.68    188.24 o 
  10   7   0     1138.11     1260.04    221.06 o 
   0   8   0    11410.54    11583.58    775.72 o 
   1   8   0     2754.34     3121.65    126.33 o 
   2   8   0     6172.69     6227.15    274.53 o 
   3   8   0     2164.79     2180.73    190.99 o 
   4   8   0      553.11      524.60    159.01 o 
   5   8   0     9297.12     9178.23    184.32 o 
   6   8   0     1266.51     1289.11    168.13 o 
   7   8   0       39.05      399.34    180.99 o 
   8   8   0     1424.23     1537.09    159.01 o 
   9   8   0      287.53      482.22    193.24 o 
  10   8   0     1804.38     2147.68    212.35 o 
   1   9   0      171.41      192.17    116.89 o 
   2   9   0     2036.78     2054.99    172.08 o 
   3   9   0     2965.76     2936.93    193.53 o 
   4   9   0     4566.66     4761.22    155.29 o 
   5   9   0     4699.19     4726.18    287.41 o 
   6   9   0     7076.25     6788.15    454.55 o 
   7   9   0     1311.69     1402.26    181.47 o 
   8   9   0     2099.60     1946.39    166.70 o 
   9   9   0     3090.35     3582.79    303.73 o 
   0  10   0    18251.69    18533.06    223.98 o 
   1  10   0     2624.93     2680.90    214.66 o 
   2  10   0       17.87       97.64    144.40 o 
   3  10   0     3091.14     2969.80    153.66 o 
   4  10   0       10.52      125.50    166.12 o 
   5  10   0     1585.61     1827.32    177.83 o 
   6  10   0     7909.13     8420.34    322.02 o 
   7  10   0     1837.48     2034.52    211.95 o 
   8  10   0      249.45      544.47    164.91 o 
   9  10   0      145.18       99.79    206.83 o 
   1  11   0    13739.98    12951.01    379.23 o 
   2  11   0     1586.10     1326.74    174.22 o 
   3  11   0      106.50      254.43    165.16 o 
   4  11   0       70.18      108.46    176.16 o 
   5  11   0      402.55      286.29    187.93 o 
   6  11   0        3.82      137.66    184.17 o 
   7  11   0     3187.46     3371.50    194.92 o 
   8  11   0       72.33      125.08    176.05 o 
   0  12   0    18457.81    18624.45   1199.21 o 
   1  12   0        7.26       96.89    137.25 o 
   2  12   0       71.44       49.19    153.75 o 
   3  12   0      316.16      505.10    181.80 o 
   4  12   0     3864.09     3611.16    192.89 o 
   5  12   0     2719.04     2542.37    221.44 o 
   6  12   0     1270.42     1070.23    210.94 o 
   7  12   0      136.40      251.46    199.10 o 
   1  13   0      416.81      443.90    160.61 o 
   2  13   0     1543.99     1517.79    193.02 o 
   3  13   0     5518.31     5283.36    203.24 o 
   4  13   0     1729.93     1617.03    172.93 o 
   5  13   0      112.52        0.00    171.72 o 
   6  13   0     1706.88     1743.97    210.44 o 
   0  14   0      543.46      571.92    299.10 o 
   1  14   0     1886.40     1905.48    199.04 o 
   2  14   0     2709.75     2462.95    202.86 o 
   3  14   0      492.37      370.55    176.75 o 
   4  14   0     2854.71     2876.83    214.09 o 
   5  14   0     2720.21     2163.83    191.61 o 
   1  15   0     1411.06     1637.26    207.71 o 
   2  15   0     4615.94     4154.94    190.24 o 
 -11   0   1       23.23       72.65    228.62 o 
  -9   0   1     1093.50     1098.55    199.79 o 
  -7   0   1    10462.43     9726.25    310.22 o 
  -5   0   1      360.26      496.46    174.31 o 
   1   0   1       39.69       45.03    186.19 o 
   3   0   1    30055.35    22224.31    410.07 o 
   5   0   1    14502.75    10996.67    301.09 o 
   7   0   1     6259.58     5620.69    222.56 o 
   9   0   1     9977.94     9098.50    322.05 o 
  11   0   1      353.63      230.16    235.76 o 
 -12   1   1       52.79       23.40    204.14 o 
 -11   1   1     1358.20     1561.28    166.35 o 
 -10   1   1     1082.18     1235.42    216.37 o 
  -9   1   1     3794.21     3781.44    176.02 o 
  -8   1   1      282.95      425.95    194.34 o 
  -7   1   1     5392.36     4460.10    540.73 o 
  -6   1   1     4957.00     4174.24    209.82 o 
  -5   1   1      239.38      236.30    173.41 o 
  -4   1   1     3813.86     3141.21    272.99 o 
  -3   1   1     4194.17     3371.36    292.78 o 
  -2   1   1    51765.88    46047.06   6300.40 o 
  -1   1   1      545.49      569.90    194.73 o 
   1   1   1     1543.37     1614.50    237.28 o 
   2   1   1    10548.98     8626.86    259.80 o 
   3   1   1    11097.01     9057.77    167.90 o 
   4   1   1      781.29      622.78    127.37 o 
   5   1   1    31499.69    25749.19   1548.01 o 
   6   1   1    19387.94    16341.82    379.35 o 
   7   1   1      215.46      199.60    151.65 o 
   8   1   1      777.22      920.31    284.37 o 
   9   1   1     1135.58     1090.70    202.77 o 
  10   1   1     1607.54     1410.16    225.07 o 
  11   1   1      339.51      391.38    193.88 o 
  12   1   1       12.43      270.97    179.76 o 
 -12   2   1     1626.57     1567.39    179.89 o 
 -11   2   1       77.72      365.38    191.33 o 
 -10   2   1     5639.71     5462.99    235.26 o 
  -9   2   1     4078.52     3695.16    216.51 o 
  -8   2   1     3431.97     3268.94    201.83 o 
  -7   2   1     5107.52     4289.82    290.88 o 
  -6   2   1     6406.13     5939.40    289.61 o 
  -5   2   1      128.66      152.35    252.75 o 
  -4   2   1      607.15      540.01    260.25 o 
  -3   2   1    23920.61    21117.19   1526.26 o 
  -2   2   1     6992.53     7072.27    261.87 o 
  -1   2   1    28256.46    31386.86    357.01 o 
   0   2   1     5741.92     6443.62    233.27 o 
   1   2   1       11.92       50.92    170.95 o 
   2   2   1       24.86       88.23    162.40 o 
   3   2   1    19426.56    16196.37    531.97 o 
   4   2   1    43800.63    35245.50    736.14 o 
   5   2   1     3406.94     2491.96    151.86 o 
   6   2   1    15208.37    12200.05    955.09 o 
   7   2   1     1119.58      974.92    188.75 o 
   8   2   1     2793.02     2745.51    513.76 o 
   9   2   1     6829.91     6775.63    225.52 o 
  10   2   1     2026.62     2269.55    288.39 o 
  11   2   1     1440.63     1350.91    898.93 o 
 -12   3   1       44.33      145.23    163.41 o 
 -11   3   1     2872.79     3291.16    174.40 o 
 -10   3   1     2406.52     2908.56    192.21 o 
  -9   3   1      102.93      359.45    166.10 o 
  -8   3   1      783.71      660.06    201.84 o 
  -7   3   1      573.57      661.75    158.62 o 
  -6   3   1     1151.29     1405.22    224.87 o 
  -5   3   1     2536.64     1943.86    157.48 o 
  -4   3   1    34426.25    32178.44   2595.84 o 
  -3   3   1    28063.50    27630.09   1523.53 o 
  -2   3   1    22763.16    24367.03    330.35 o 
  -1   3   1     7534.71     8897.48    188.90 o 
   0   3   1     2202.72     2628.48    130.52 o 
   1   3   1    15713.53    17290.50    568.10 o 
   2   3   1     3240.23     3150.48    182.27 o 
   3   3   1     4216.33     3986.94    204.24 o 
   4   3   1      102.98       50.30    177.19 o 
   5   3   1    23092.84    18583.00    524.74 o 
   6   3   1      449.10      511.31    183.03 o 
   7   3   1     2479.05     2460.83    176.57 o 
   8   3   1       91.36       55.23    195.39 o 
   9   3   1      118.48       82.25    211.87 o 
  10   3   1      318.01      452.18    183.11 o 
  11   3   1     2149.25     2547.80    143.42 o 
 -11   4   1      667.75      591.17    272.66 o 
 -10   4   1      397.08      653.38    181.46 o 
  -9   4   1     1608.22     1611.99    288.21 o 
  -8   4   1    10213.03     9942.10    197.32 o 
  -7   4   1     4509.64     4129.67    236.62 o 
  -6   4   1     2703.95     2713.25    157.12 o 
  -5   4   1      361.45      383.40    133.07 o 
  -4   4   1    10002.23    11060.28    759.18 o 
  -3   4   1    63935.89    64772.93   2426.14 o 
  -2   4   1    20551.65    22794.80    355.61 o 
  -1   4   1     8789.40    10028.85    203.95 o 
   0   4   1     4502.58     4960.26    138.63 o 
   1   4   1      696.08      786.79    162.46 o 
   2   4   1    13250.34    13812.53    242.56 o 
   3   4   1     4573.45     5221.80    148.84 o 
   4   4   1     4791.87     4516.07    392.40 o 
   5   4   1        2.81      241.99    182.55 o 
   6   4   1     2695.93     2907.73    361.14 o 
   7   4   1      671.16      651.37    197.31 o 
   8   4   1    10570.17     9664.48    225.66 o 
   9   4   1     3020.98     2850.78    220.02 o 
  10   4   1     1122.35     1232.14    144.72 o 
  11   4   1     3339.59     3560.84    401.66 o 
 -11   5   1       86.44      389.37    277.29 o 
 -10   5   1      752.20      748.39    144.77 o 
  -9   5   1    14173.58    14000.27    445.85 o 
  -8   5   1       17.27       97.44    200.57 o 
  -7   5   1     6865.56     6859.14    214.43 o 
  -6   5   1     1393.48     1364.96    156.75 o 
  -5   5   1     7552.24     7299.45    611.04 o 
  -4   5   1      357.66      340.07    137.43 o 
  -3   5   1     5669.92     5864.20    207.34 o 
  -2   5   1     8380.95     8957.51    292.37 o 
  -1   5   1     7515.74     8737.66    187.83 o 
   0   5   1     2405.45     2748.70    129.25 o 
   1   5   1    15678.10    18364.13    375.10 o 
   2   5   1       79.20      119.34    127.64 o 
   3   5   1      313.99      356.43    130.05 o 
   4   5   1      157.90       84.64    119.11 o 
   5   5   1      744.09      863.06    151.36 o 
   6   5   1      928.74     1054.74    234.10 o 
   7   5   1    20823.48    18906.04    622.53 o 
   8   5   1       76.69      392.98    166.38 o 
   9   5   1       62.70      116.34    141.09 o 
  10   5   1      141.63      268.85    237.10 o 
  11   5   1      594.93      833.09    179.51 o 
 -11   6   1       77.63        0.00    176.84 o 
 -10   6   1     1359.50     1698.08    195.89 o 
  -9   6   1        0.01       46.18    220.64 o 
  -8   6   1    22769.96    22743.42    927.53 o 
  -7   6   1       15.67        0.00    137.19 o 
  -6   6   1     1520.69     1533.35    210.81 o 
  -5   6   1     1259.09     1201.84    144.98 o 
  -4   6   1    11580.06    11213.50    510.48 o 
  -3   6   1     1659.81     1835.10    160.96 o 
  -2   6   1    24904.45    27855.05    380.72 o 
  -1   6   1       45.69      149.19    106.12 o 
   0   6   1     1007.31     1314.76    101.40 o 
   1   6   1     1499.10     1452.91    109.59 o 
   2   6   1    11076.65    12094.65    347.37 o 
   3   6   1     3306.79     3415.28    162.63 o 
   4   6   1      302.79      324.71    132.76 o 
   5   6   1      296.01      448.07    119.78 o 
   6   6   1     7922.38     7475.96    252.06 o 
   7   6   1      354.37      398.04    189.92 o 
   8   6   1    10663.88    10297.75    241.92 o 
   9   6   1       11.25       99.10    140.27 o 
  10   6   1     1735.09     2040.60    248.06 o 
  11   6   1      254.88      616.72    182.65 o 
 -10   7   1     2138.82     2090.96    247.29 o 
  -9   7   1     5774.63     5644.04    245.17 o 
  -8   7   1      170.29      567.46    230.18 o 
  -7   7   1      380.48      505.06    168.51 o 
  -6   7   1      600.82      719.09    160.24 o 
  -5   7   1    14759.66    14945.98    777.03 o 
  -4   7   1    17208.24    17595.20    418.24 o 
  -3   7   1      444.96      513.92    134.80 o 
  -2   7   1    19399.83    20300.47    318.13 o 
  -1   7   1     4436.95     4794.51    142.74 o 
   0   7   1     6281.88     6961.43    150.28 o 
   1   7   1     2088.96     2424.90    120.99 o 
   2   7   1     6250.02     7084.48    174.16 o 
   3   7   1       12.66       74.08    129.53 o 
   4   7   1      502.45      435.46    153.00 o 
   5   7   1       78.86       88.77    137.04 o 
   6   7   1       25.65      170.64    138.30 o 
   7   7   1     5173.19     5277.92    456.02 o 
   8   7   1      148.40      261.43    151.13 o 
   9   7   1      476.65      389.47    229.56 o 
  10   7   1       14.46      158.54    173.97 o 
 -10   8   1      520.58      514.92    277.10 o 
  -9   8   1     1097.63     1318.38    239.56 o 
  -8   8   1      621.51      471.34    194.38 o 
  -7   8   1     3924.18     3964.26    315.47 o 
  -6   8   1     2207.05     2422.57    169.46 o 
  -5   8   1      472.69      541.66    138.72 o 
  -4   8   1     2324.34     2132.45    142.83 o 
  -3   8   1    29581.69    30529.66    502.73 o 
  -2   8   1     7047.71     7342.59    137.22 o 
  -1   8   1     1501.75     1608.78    135.13 o 
   0   8   1       65.12      102.23    122.22 o 
   1   8   1       10.74       72.96    133.66 o 
   2   8   1      159.11      129.23    119.48 o 
   3   8   1     1617.81     1710.01    126.27 o 
   4   8   1    10290.09    10776.47    337.46 o 
   5   8   1     2771.68     2622.56    148.96 o 
   6   8   1      631.56      737.25    168.83 o 
   7   8   1       66.35       81.02    173.58 o 
   8   8   1      129.59      224.23    178.17 o 
   9   8   1     1400.14     1227.51    193.35 o 
  10   8   1     2712.51     2768.94    287.05 o 
 -10   9   1     5126.76     4996.09    699.91 o 
  -9   9   1     1731.38     2026.66    200.89 o 
  -8   9   1     1140.61     1169.99    185.28 o 
  -7   9   1      800.30      928.71    202.59 o 
  -6   9   1     6258.80     6140.06    240.83 o 
  -5   9   1      634.38      730.98    179.75 o 
  -4   9   1     1660.21     1632.86    165.06 o 
  -3   9   1     2358.91     2625.17    166.97 o 
  -2   9   1     2146.08     1956.16    126.57 o 
  -1   9   1       85.57      145.68    112.99 o 
   0   9   1     6772.44     6646.48    207.52 o 
   1   9   1     1540.31     1587.83    163.41 o 
   2   9   1      970.47     1264.10    187.49 o 
   3   9   1     5888.68     6029.50    247.04 o 
   4   9   1      172.62      209.94    163.08 o 
   5   9   1    16248.33    15735.24    832.40 o 
   6   9   1      977.16     1048.37    175.44 o 
   7   9   1      102.11      277.98    154.14 o 
   8   9   1     3532.85     3469.48    174.75 o 
   9   9   1      754.73     1005.84    198.82 o 
  -9  10   1      822.60      848.40    218.05 o 
  -8  10   1     1233.58     1895.19    214.82 o 
  -7  10   1     5396.57     5241.17    207.21 o 
  -6  10   1     1363.25     1171.46    162.12 o 
  -5  10   1       64.78      246.71    173.94 o 
  -4  10   1     1179.73     1310.40    170.88 o 
  -3  10   1       54.84      252.63    166.84 o 
  -2  10   1      205.96      285.84    128.69 o 
  -1  10   1    14803.34    14417.74    576.43 o 
   0  10   1     2673.90     2414.65    145.46 o 
   1  10   1     3259.62     3295.89    135.41 o 
   2  10   1       18.57       70.69    167.05 o 
   3  10   1      488.77      650.42    168.48 o 
   4  10   1     3239.84     3266.50    152.84 o 
   5  10   1     2137.14     2102.63    177.83 o 
   6  10   1     2417.44     2680.11    182.29 o 
   7  10   1      255.39      339.01    186.42 o 
   8  10   1      168.67      268.62    170.85 o 
   9  10   1     3230.44     3131.67    217.87 o 
  -8  11   1      237.57      249.12    203.32 o 
  -7  11   1       20.48        0.00    205.25 o 
  -6  11   1     4026.62     3832.94    218.76 o 
  -5  11   1     2435.02     2701.47    188.37 o 
  -4  11   1     1983.06     2081.57    179.82 o 
  -3  11   1     3693.89     3759.33    182.46 o 
  -2  11   1     4629.12     4420.66    141.14 o 
  -1  11   1     2395.49     2213.34    135.23 o 
   0  11   1    18822.45    17872.63    670.36 o 
   1  11   1      601.23      771.25    145.01 o 
   2  11   1     2086.93     2139.10    154.82 o 
   3  11   1      106.73        0.00    149.45 o 
   4  11   1       11.14       83.74    152.31 o 
   5  11   1      404.83      628.24    142.06 o 
   6  11   1     4759.26     4567.31    175.72 o 
   7  11   1      131.14      210.86    196.58 o 
   8  11   1      319.66      255.72    189.83 o 
  -7  12   1      781.56      887.07    205.07 o 
  -6  12   1     2288.87     2265.34    184.85 o 
  -5  12   1        3.51        0.00    187.45 o 
  -4  12   1      451.70      326.76    184.49 o 
  -3  12   1      123.61      255.03    154.34 o 
  -2  12   1      279.41      148.73    123.82 o 
  -1  12   1    10721.13     9528.42    279.85 o 
   0  12   1       18.38      100.45    135.14 o 
   1  12   1       13.73        0.00    135.68 o 
   2  12   1      933.10      949.60    178.00 o 
   3  12   1     6030.33     6144.83    215.22 o 
   4  12   1     3235.70     3179.42    167.62 o 
   5  12   1     1827.62     2173.97    193.79 o 
   6  12   1     1324.96     1280.84    203.93 o 
   7  12   1     2345.61     2222.35    192.68 o 
  -6  13   1       61.30        0.00    185.61 o 
  -5  13   1     1172.03     1068.97    200.40 o 
  -4  13   1     4178.15     3807.84    205.79 o 
  -3  13   1      315.95      431.74    163.47 o 
  -2  13   1      390.56      400.15    162.01 o 
  -1  13   1       12.29      133.04    143.40 o 
   0  13   1     1386.67     1066.39    161.38 o 
   1  13   1     1260.34     1092.87    132.26 o 
   2  13   1     4835.11     4596.22    238.31 o 
   3  13   1     1632.66     1439.36    188.93 o 
   4  13   1      811.62      795.57    198.27 o 
   5  13   1     6132.28     6147.72    215.30 o 
   6  13   1     2653.75     2808.99    355.13 o 
  -5  14   1     1015.77     1025.71    214.05 o 
  -4  14   1        7.50        0.00    175.98 o 
  -3  14   1     3318.13     3055.58    208.56 o 
  -2  14   1     3472.39     3757.31    203.14 o 
  -1  14   1      464.50      597.00    167.87 o 
   0  14   1     1845.15     1864.74    199.24 o 
   1  14   1     1555.61     1555.32    172.90 o 
   2  14   1     2382.08     2120.00    162.08 o 
   3  14   1     2398.37     2591.20    203.04 o 
   4  14   1     3790.55     3695.24    212.47 o 
  -2  15   1     1384.63     1333.54    257.28 o 
  -1  15   1       19.89      283.92    206.38 o 
   0  15   1      241.76      236.00    178.89 o 
   1  15   1     5569.59     4977.51    290.93 o 
   2  15   1      700.22      734.93    180.76 o 
 -12   0   2      480.38      510.29    207.30 o 
 -10   0   2     9076.00     9128.41    333.08 o 
  -8   0   2       29.11      169.97    271.18 o 
  -6   0   2    16365.96    14637.95    332.27 o 
   0   0   2    32707.08    31705.29    469.03 o 
   2   0   2    39342.54    29808.83    955.32 o 
   4   0   2     7125.19     5400.56    220.03 o 
   6   0   2    20662.36    18311.13    330.37 o 
   8   0   2    17336.33    16641.85    338.23 o 
  10   0   2     8080.43     7825.10    245.07 o 
 -12   1   2     3917.95     4384.87    183.37 o 
 -11   1   2     2018.15     2103.08    168.90 o 
 -10   1   2     1392.28     1710.57    237.16 o 
  -9   1   2       98.72      244.50    161.17 o 
  -8   1   2     1130.41     1007.06    158.83 o 
  -7   1   2    11956.56    10573.86    317.63 o 
  -6   1   2      192.04      208.65    256.99 o 
  -5   1   2      435.32      429.32    268.83 o 
  -4   1   2       27.86       58.49    147.21 o 
  -3   1   2    16352.76    15343.90   2014.42 o 
  -2   1   2     2379.29     2574.40    193.95 o 
  -1   1   2    29095.37    33691.79    506.58 o 
   0   1   2      716.44      844.29    148.35 o 
   1   1   2     7282.50     6793.02    604.26 o 
   2   1   2    20289.89    16668.32    580.14 o 
   3   1   2     8452.32     6568.47    178.20 o 
   4   1   2    12308.21     9333.75    172.17 o 
   5   1   2    22754.28    18135.08    188.23 o 
   6   1   2      192.04      178.46    179.93 o 
   7   1   2      248.70      491.26    187.64 o 
   8   1   2      346.01      391.07    157.93 o 
   9   1   2    10109.17    10032.48    284.92 o 
  10   1   2     1371.29     1372.65    221.16 o 
  11   1   2       83.51      479.08    284.28 o 
 -12   2   2      144.68      281.63    173.73 o 
 -11   2   2    10259.26    11386.08    211.39 o 
 -10   2   2     3564.52     3605.20    163.72 o 
  -9   2   2     1515.72     1309.93    143.89 o 
  -8   2   2     1619.47     1630.98    166.40 o 
  -7   2   2      334.57      122.84    188.62 o 
  -6   2   2     1229.03     1242.50    183.82 o 
  -5   2   2       32.28        0.00    179.80 o 
  -4   2   2    15344.00    13853.07   1704.57 o 
  -3   2   2      117.47      195.58    208.89 o 
  -2   2   2      685.59      573.44    172.03 o 
  -1   2   2     2591.56     3293.81    206.71 o 
   0   2   2    11368.89    13369.87    248.81 o 
   1   2   2      321.50      421.70    175.27 o 
   2   2   2    18837.49    18110.92    268.51 o 
   3   2   2    58027.35    50535.63   1104.65 o 
   4   2   2     4382.62     4204.14    128.86 o 
   5   2   2    25059.00    22490.91    203.54 o 
   6   2   2     6341.00     5236.10    132.79 o 
   7   2   2     4220.50     3939.80    146.31 o 
   8   2   2      487.37      713.20    309.00 o 
   9   2   2      273.12      211.49    169.43 o 
  10   2   2        0.87      125.16    183.16 o 
  11   2   2     3430.29     3613.96    247.05 o 
 -12   3   2     5697.07     6053.01    217.30 o 
 -11   3   2     1296.49      979.17    195.78 o 
 -10   3   2      861.14     1016.76    155.79 o 
  -9   3   2       45.43       70.94    155.61 o 
  -8   3   2      577.16      575.76    202.26 o 
  -7   3   2     2193.51     1812.37    289.48 o 
  -6   3   2     2714.86     2554.67    194.79 o 
  -5   3   2    20221.04    18912.84   1088.02 o 
  -4   3   2     5555.12     6014.32    543.14 o 
  -3   3   2    21483.00    20772.66   1093.37 o 
  -2   3   2     3507.74     3964.46    143.55 o 
  -1   3   2     1861.74     2138.47    141.20 o 
   0   3   2    13497.05    15276.47    512.32 o 
   1   3   2     3632.85     3897.48    195.13 o 
   2   3   2     8969.28     9657.38    238.75 o 
   3   3   2     9244.22     9297.50    279.22 o 
   4   3   2    33104.25    29773.75   1674.75 o 
   5   3   2     2581.63     2090.52    157.01 o 
   6   3   2      944.79      971.75    153.77 o 
   7   3   2     1370.46     1452.41    160.66 o 
   8   3   2       18.76        0.00    348.85 o 
   9   3   2       20.65        0.00    208.95 o 
  10   3   2     4420.66     4609.79    594.50 o 
  11   3   2     5050.07     6389.16    754.22 o 
 -12   4   2       78.15      539.68    183.26 o 
 -11   4   2      464.27      723.82    168.76 o 
 -10   4   2      316.82      691.97    195.96 o 
  -9   4   2     7714.43     7071.95    227.80 o 
  -8   4   2     1580.96     1630.70    204.36 o 
  -7   4   2       82.56      130.31    153.41 o 
  -6   4   2     2616.89     2389.05    159.12 o 
  -5   4   2      487.48      392.29    128.43 o 
  -4   4   2    45212.87    43945.05   4125.94 o 
  -3   4   2    15955.23    16857.90    513.13 o 
  -2   4   2     8265.57     9522.77    164.54 o 
  -1   4   2       55.22       91.40    134.51 o 
   0   4   2     3771.32     4283.67    159.93 o 
   1   4   2    22109.96    24431.76    660.76 o 
   2   4   2     1783.87     1924.55    163.32 o 
   3   4   2     5973.83     6406.29    206.13 o 
   4   4   2     5249.29     5429.14    177.97 o 
   5   4   2       57.27      176.50    185.87 o 
   6   4   2      156.49       49.81    193.70 o 
   7   4   2    10305.98     9171.82    276.52 o 
   8   4   2      557.59      672.83    199.89 o 
   9   4   2      307.23      353.33    264.58 o 
  10   4   2     4962.30     5162.78    236.68 o 
  11   4   2      942.46      848.86    204.64 o 
 -11   5   2       61.52      220.81    170.82 o 
 -10   5   2     7193.83     7285.04    527.04 o 
  -9   5   2      607.06      743.85    215.89 o 
  -8   5   2     7616.18     7411.69    432.25 o 
  -7   5   2      473.83      497.08    191.27 o 
  -6   5   2    10249.98     9720.68    936.78 o 
  -5   5   2     8844.88     8929.51    812.98 o 
  -4   5   2     1316.21     1261.65    164.31 o 
  -3   5   2     2871.24     2766.57    130.52 o 
  -2   5   2    19710.86    21488.76    368.58 o 
  -1   5   2      573.72      724.03    132.04 o 
   0   5   2    13966.74    16236.55    205.76 o 
   1   5   2     4611.23     5278.53    221.75 o 
   2   5   2    22822.45    24138.36    735.09 o 
   3   5   2        4.73      101.05    124.48 o 
   4   5   2     1082.79     1338.15    189.34 o 
   5   5   2      369.43      449.84    191.49 o 
   6   5   2    12930.53    11881.32    312.07 o 
   7   5   2     1339.94     1389.64    166.99 o 
   8   5   2     2433.85     2384.70    170.18 o 
   9   5   2      953.09     1212.19    190.57 o 
  10   5   2      973.15     1234.52    152.46 o 
  11   5   2      699.36     1228.07    242.52 o 
 -11   6   2     1040.04     1348.09    216.91 o 
 -10   6   2        5.40       81.30    288.21 o 
  -9   6   2    15669.17    16012.94    458.50 o 
  -8   6   2        4.16      176.19    225.18 o 
  -7   6   2      450.16      774.00    215.34 o 
  -6   6   2     1119.87     1057.01    166.82 o 
  -5   6   2    11219.19    10923.00    902.44 o 
  -4   6   2     1028.37     1265.53    145.83 o 
  -3   6   2    18291.39    19820.81    220.72 o 
  -2   6   2     1255.43     1479.72    137.81 o 
  -1   6   2     2957.53     3071.73    111.10 o 
   0   6   2     2210.07     2296.80    115.82 o 
   1   6   2    32397.77    34502.52    969.54 o 
   2   6   2     1601.97     1685.98    173.57 o 
   3   6   2     1176.82     1273.56    152.38 o 
   4   6   2     1222.77     1251.04    136.22 o 
   5   6   2     1826.79     1851.91    187.88 o 
   6   6   2      326.64      205.93    140.21 o 
   7   6   2     7981.18     7659.97    325.33 o 
   8   6   2        8.09      160.32    119.55 o 
   9   6   2      584.98      838.74    153.80 o 
  10   6   2      409.49      317.77    150.71 o 
 -11   7   2      288.22      385.86    255.87 o 
 -10   7   2     2110.81     2139.52    290.79 o 
  -9   7   2       56.13      298.08    229.42 o 
  -8   7   2     2717.20     2451.90    251.62 o 
  -7   7   2       24.57        0.00    175.57 o 
  -6   7   2    13629.74    12991.93    850.45 o 
  -5   7   2     8618.50     8166.98    417.68 o 
  -4   7   2      221.81      275.54    133.52 o 
  -3   7   2    21235.34    21147.39    672.05 o 
  -2   7   2    16673.90    17762.77    258.40 o 
  -1   7   2      674.54      921.13    118.77 o 
   0   7   2     2698.53     2811.98    126.72 o 
   1   7   2      264.04      224.29    148.16 o 
   2   7   2     4138.28     4501.22    163.82 o 
   3   7   2     2397.52     2461.13    145.87 o 
   4   7   2     1907.99     2224.25    160.06 o 
   5   7   2      672.43      762.40    165.56 o 
   6   7   2     2936.31     2814.24    135.71 o 
   7   7   2        1.57      151.68    167.80 o 
   8   7   2        3.27        0.00    180.29 o 
   9   7   2      265.80      422.26    122.22 o 
  10   7   2     1213.68     1201.80    173.92 o 
 -10   8   2      762.33      997.97    288.48 o 
  -9   8   2      291.87      298.57    199.55 o 
  -8   8   2     3825.20     3711.28    227.37 o 
  -7   8   2     3660.34     3442.20    212.46 o 
  -6   8   2      611.79      697.72    152.82 o 
  -5   8   2     6153.84     6027.61    324.10 o 
  -4   8   2    28353.94    29161.46    409.42 o 
  -3   8   2     4964.74     5224.39    153.93 o 
  -2   8   2      390.52      514.55    107.84 o 
  -1   8   2      584.74      692.88    129.21 o 
   0   8   2     1080.02     1293.40    128.94 o 
   1   8   2     1869.05     2042.91    141.16 o 
   2   8   2     1339.89     1381.40    139.90 o 
   3   8   2     5395.75     5667.31    140.08 o 
   4   8   2     3950.97     3762.65    232.11 o 
   5   8   2    11740.92    11307.23    352.02 o 
   6   8   2      209.10      607.56    166.95 o 
   7   8   2      573.84      639.19    151.13 o 
   8   8   2      181.79      329.69    156.77 o 
   9   8   2     1388.91     1452.42    169.48 o 
  10   8   2     1460.81     1606.95    164.23 o 
 -10   9   2     1197.47     1364.40    285.24 o 
  -9   9   2        6.09       32.20    239.80 o 
  -8   9   2       13.59      159.84    196.71 o 
  -7   9   2     6571.49     5727.22    421.23 o 
  -6   9   2     3494.07     3327.21    239.88 o 
  -5   9   2    12089.27    11847.73    322.70 o 
  -4   9   2      271.64      453.22    145.37 o 
  -3   9   2     4509.65     4879.98    135.27 o 
  -2   9   2      637.29      769.86    137.61 o 
  -1   9   2     9317.74     9334.92    147.09 o 
   0   9   2      816.10      934.97    160.76 o 
   1   9   2      315.68      403.90    140.01 o 
   2   9   2     5219.52     5179.07    154.59 o 
   3   9   2     3812.03     4217.54    315.18 o 
   4   9   2     9553.14     9391.82    218.31 o 
   5   9   2     2047.22     2121.35    206.26 o 
   6   9   2      291.07      710.76    172.13 o 
   7   9   2      147.02      259.41    180.03 o 
   8   9   2      689.87      905.90    187.58 o 
   9   9   2      720.02      662.50    202.38 o 
  -9  10   2      501.79      542.62    269.74 o 
  -8  10   2     3153.85     3140.96    230.68 o 
  -7  10   2       86.30      311.15    274.19 o 
  -6  10   2     4795.57     4599.42    235.55 o 
  -5  10   2     2848.72     2780.27    199.01 o 
  -4  10   2     2287.74     2387.26    185.38 o 
  -3  10   2       25.23       39.64    125.86 o 
  -2  10   2     4283.16     4093.77    236.44 o 
  -1  10   2      587.70      659.95    115.88 o 
   0  10   2    10119.97    10228.73    172.75 o 
   1  10   2       14.62       61.02    140.59 o 
   2  10   2     3630.48     3926.72    149.96 o 
   3  10   2    11200.30    11531.08    193.53 o 
   4  10   2        2.00      250.82    144.02 o 
   5  10   2     1957.18     1977.72    178.48 o 
   6  10   2     1408.40     1276.28    163.85 o 
   7  10   2      363.15      262.83    164.90 o 
   8  10   2     4068.76     3958.00    368.85 o 
  -8  11   2      164.66      208.58    175.44 o 
  -7  11   2     6419.58     5804.91    543.69 o 
  -6  11   2     2003.56     2152.16    170.13 o 
  -5  11   2      223.47      226.29    191.91 o 
  -4  11   2     1268.09     1402.66    179.83 o 
  -3  11   2     3309.44     3268.06    155.96 o 
  -2  11   2     2084.95     2133.14    115.03 o 
  -1  11   2    18080.72    16078.63    385.12 o 
   0  11   2      373.62      414.35    146.84 o 
   1  11   2      219.41      198.81    118.75 o 
   2  11   2      268.39      392.74    147.34 o 
   3  11   2     1458.08     1585.20    137.61 o 
   4  11   2       18.03      123.85    155.36 o 
   5  11   2     7756.17     7626.70    229.29 o 
   6  11   2      728.19      692.42    191.24 o 
   7  11   2       23.87      151.75    196.70 o 
   8  11   2       37.93        0.00    184.43 o 
  -7  12   2      802.57      998.68    181.65 o 
  -6  12   2     1207.96     1633.17    272.61 o 
  -5  12   2     3134.74     2966.19    168.94 o 
  -4  12   2       42.24      306.29    162.78 o 
  -3  12   2      515.91      464.49    158.83 o 
  -2  12   2     4761.73     4536.05    160.61 o 
  -1  12   2     1028.43     1202.95    155.01 o 
   0  12   2      866.59      944.81    183.44 o 
   1  12   2      198.11      343.04    172.87 o 
   2  12   2     3754.79     3473.48    239.59 o 
   3  12   2      841.17      948.92    159.99 o 
   4  12   2     4213.03     3777.76    195.00 o 
   5  12   2     2663.25     2353.40    175.24 o 
   6  12   2     2856.94     2929.04    178.64 o 
   7  12   2      423.19      477.65    184.09 o 
  -6  13   2     1231.22     1240.01    211.50 o 
  -5  13   2      826.61      550.09    175.27 o 
  -4  13   2        0.13       73.38    196.09 o 
  -3  13   2      389.00      763.40    328.90 o 
  -2  13   2     1175.74     1053.66    161.47 o 
  -1  13   2      175.16      392.76    159.23 o 
   0  13   2      634.08      660.13    185.06 o 
   1  13   2     3625.42     3506.42    204.35 o 
   2  13   2     1317.26      909.51    189.78 o 
   3  13   2     2634.79     2537.77    234.80 o 
   4  13   2     8308.81     7487.78    187.67 o 
   5  13   2     3292.68     3158.36    212.14 o 
   6  13   2      187.73      146.01    189.24 o 
  -5  14   2       31.60        0.00    208.74 o 
  -4  14   2     2328.43     2038.46    208.73 o 
  -3  14   2      680.84      485.29    186.76 o 
  -2  14   2      812.18      861.85    198.67 o 
  -1  14   2      744.82      619.29    169.23 o 
   0  14   2      840.47      686.42    171.37 o 
   1  14   2      737.42      698.10    223.01 o 
   2  14   2     2894.38     2811.31    178.74 o 
   3  14   2     4158.00     3881.25    209.86 o 
   4  14   2      222.78      289.45    225.10 o 
  -2  15   2      194.94      502.66    260.59 o 
  -1  15   2      137.91      201.69    180.78 o 
   0  15   2     3308.56     3251.51    214.47 o 
   1  15   2      124.25      354.82    208.84 o 
   2  15   2        1.42      296.18    210.63 o 
 -11   0   3     5616.74     5857.82    242.60 o 
  -9   0   3     3008.11     2890.12    208.72 o 
  -7   0   3    47626.64    39326.20    420.01 o 
  -5   0   3      507.67      470.25    256.54 o 
  -3   0   3    17607.29    18999.52    424.44 o 
  -1   0   3    32982.50    38851.70    687.12 o 
   1   0   3    10642.70     9287.95    263.12 o 
   3   0   3     2641.45     2038.06    161.84 o 
   5   0   3    18477.03    15503.81    320.07 o 
   7   0   3     7908.41     6686.34    221.84 o 
   9   0   3    11479.69    11959.22    334.71 o 
  11   0   3      450.67      400.58    342.12 o 
 -12   1   3      911.71     1007.85    177.09 o 
 -11   1   3     2097.11     2159.79    180.94 o 
 -10   1   3     2923.85     2757.84    166.13 o 
  -9   1   3     1145.87     1105.27    147.82 o 
  -8   1   3     4865.71     4174.05    304.12 o 
  -7   1   3      853.40     1053.35    190.47 o 
  -6   1   3     5016.15     4381.49    230.52 o 
  -5   1   3     3034.41     2633.54    193.11 o 
  -4   1   3       36.62       51.33    262.05 o 
  -3   1   3       81.52      201.11    163.99 o 
  -2   1   3    28940.95    33255.76    524.80 o 
  -1   1   3       89.96      162.98    185.09 o 
   0   1   3    12128.08    12004.98   1233.81 o 
   1   1   3    14899.83    13260.25   1070.42 o 
   2   1   3     7642.15     6257.26    192.66 o 
   3   1   3    23461.19    19176.34    356.04 o 
   4   1   3    40429.92    33826.93    212.19 o 
   5   1   3     2116.84     1855.91    119.02 o 
   6   1   3      242.82      238.46    181.91 o 
   7   1   3       79.34      336.80    132.10 o 
   8   1   3    19654.57    18804.89    242.91 o 
   9   1   3     2933.94     2998.52    158.26 o 
  10   1   3       17.99      146.38    180.15 o 
  11   1   3      413.43      785.86    237.50 o 
 -12   2   3     6488.86     6547.58    172.00 o 
 -11   2   3     3167.37     3192.74    140.68 o 
 -10   2   3      202.09      236.61    176.40 o 
  -9   2   3     1080.79     1087.30    146.36 o 
  -8   2   3      810.58      949.18    212.90 o 
  -7   2   3     2961.19     2567.10    314.64 o 
  -6   2   3     7136.27     6436.38    329.51 o 
  -5   2   3     9544.76     8722.78   1186.52 o 
  -4   2   3      460.09      343.52    161.04 o 
  -3   2   3     2824.73     2628.03    206.73 o 
  -2   2   3       36.91      138.36    210.02 o 
  -1   2   3    29322.81    32288.28   3885.75 o 
   0   2   3      839.72      916.57    155.98 o 
   1   2   3     1119.56      952.55    150.13 o 
   2   2   3    48221.20    43863.30   3306.35 o 
   3   2   3    11016.34    10106.78    186.94 o 
   4   2   3     7758.24     5959.35    210.61 o 
   5   2   3     7956.69     6575.06    135.45 o 
   6   2   3     3339.38     2929.13    141.68 o 
   7   2   3     2263.50     2055.26    185.20 o 
   8   2   3     2064.63     2061.12    202.41 o 
   9   2   3     1077.29     1112.75    174.63 o 
  10   2   3     5640.61     6125.09    287.85 o 
  11   2   3     2160.31     2211.37    209.96 o 
 -12   3   3      121.50      400.88    173.97 o 
 -11   3   3     1110.27     1384.26    169.23 o 
 -10   3   3      621.34      677.36    139.08 o 
  -9   3   3     4364.72     4148.16    217.93 o 
  -8   3   3      770.57      996.20    202.97 o 
  -7   3   3     2086.37     1741.13    168.83 o 
  -6   3   3    17990.83    16444.24   1392.32 o 
  -5   3   3       88.01       76.62    196.64 o 
  -4   3   3    33712.54    35879.25   2386.50 o 
  -3   3   3     8583.59    10085.82    212.86 o 
  -2   3   3     7138.26     8668.96    243.90 o 
  -1   3   3     1085.06     1227.53    148.56 o 
   0   3   3      198.13      195.81    211.69 o 
   1   3   3     2357.54     2492.05    156.59 o 
   2   3   3    21653.19    22231.65    842.86 o 
   3   3   3    33707.95    32705.32   1357.03 o 
   4   3   3       52.53       90.88    123.29 o 
   5   3   3       52.24      138.17    105.48 o 
   6   3   3     1542.29     1284.40    124.03 o 
   7   3   3     5498.67     4828.16    184.24 o 
   8   3   3      722.96      817.21    165.88 o 
   9   3   3     5220.44     4842.64    279.63 o 
  10   3   3     3351.47     3631.13    257.99 o 
  11   3   3      523.18      454.47    216.78 o 
 -12   4   3      879.24     1148.28    183.45 o 
 -11   4   3      340.74      561.66    193.67 o 
 -10   4   3     3584.53     3827.02    230.11 o 
  -9   4   3       78.97      233.27    211.09 o 
  -8   4   3     2703.94     2486.00    207.81 o 
  -7   4   3     2896.62     2993.11    278.91 o 
  -6   4   3     5074.99     5222.86    244.12 o 
  -5   4   3    30501.03    31060.64    795.11 o 
  -4   4   3      720.17      701.85    128.08 o 
  -3   4   3    20638.63    23377.54   1235.09 o 
  -2   4   3     2454.42     2944.46    157.13 o 
  -1   4   3     6770.22     7683.59    168.65 o 
   0   4   3    22011.66    23793.02    762.86 o 
   1   4   3     4015.91     4546.14    180.99 o 
   2   4   3      369.01      404.42    148.05 o 
   3   4   3     7232.80     7319.05    180.40 o 
   4   4   3     3343.95     3382.41    189.71 o 
   5   4   3       14.48        6.67    135.09 o 
   6   4   3     9200.23     8601.56    310.23 o 
   7   4   3     3956.79     3513.56    227.46 o 
   8   4   3      612.92      645.85    167.20 o 
   9   4   3     2058.04     2246.05    336.47 o 
  10   4   3     1943.10     2026.96    195.10 o 
  11   4   3     1772.13     2067.07    289.52 o 
 -11   5   3     1587.47     1500.59    173.92 o 
 -10   5   3      101.58      129.94    182.44 o 
  -9   5   3    12023.83    11566.71    378.58 o 
  -8   5   3       46.84      387.49    215.06 o 
  -7   5   3     4836.68     5057.33    212.31 o 
  -6   5   3     4762.75     4473.99    176.79 o 
  -5   5   3      529.75      614.74    146.21 o 
  -4   5   3     4057.94     4150.66    324.61 o 
  -3   5   3    31445.23    35198.93    649.17 o 
  -2   5   3       31.40       36.02    112.46 o 
  -1   5   3    12499.93    14353.22    415.82 o 
   0   5   3       44.04        0.00    151.98 o 
   1   5   3    70617.16    77515.59   4874.84 o 
   2   5   3     3549.76     3737.83    325.67 o 
   3   5   3     2165.49     2502.68    155.68 o 
   4   5   3     3185.91     3642.03    245.25 o 
   5   5   3     2586.16     2493.21    232.78 o 
   6   5   3        2.90       65.51    109.19 o 
   7   5   3     8768.62     7955.64    208.66 o 
   8   5   3     1191.73     1142.93    148.93 o 
   9   5   3      718.63      789.42    223.78 o 
  10   5   3      483.22      631.54    316.18 o 
  11   5   3       90.95      399.26    208.75 o 
 -11   6   3      231.24      945.64    516.97 o 
 -10   6   3     5401.11     5539.83    348.22 o 
  -9   6   3      625.50      698.19    277.96 o 
  -8   6   3       36.23       72.26    172.80 o 
  -7   6   3      739.85      474.53    161.93 o 
  -6   6   3     5069.79     5304.81    549.50 o 
  -5   6   3     7305.28     7316.04    712.46 o 
  -4   6   3     7185.23     6916.13    215.10 o 
  -3   6   3     1648.16     1703.41    129.94 o 
  -2   6   3    14842.72    16460.87    309.00 o 
  -1   6   3     1491.83     1863.58    162.29 o 
   0   6   3    34453.54    36286.50    469.90 o 
   1   6   3     1982.99     2074.20    120.83 o 
   2   6   3    10422.72    10540.11    247.76 o 
   3   6   3      650.65      657.91    120.12 o 
   4   6   3       33.18      139.72    119.18 o 
   5   6   3      293.13      330.81    134.18 o 
   6   6   3     2541.02     2586.09    207.38 o 
   7   6   3       31.62      250.82    126.87 o 
   8   6   3      647.85      804.86    138.54 o 
   9   6   3      232.16      276.73    143.85 o 
  10   6   3      427.05      346.43    168.85 o 
 -11   7   3       14.44        0.00    255.83 o 
 -10   7   3      330.26      507.20    211.03 o 
  -9   7   3     1922.67     1958.59    181.95 o 
  -8   7   3      648.14      800.25    212.16 o 
  -7   7   3     7008.06     6654.15    188.92 o 
  -6   7   3     9712.01     9205.81    868.34 o 
  -5   7   3      714.53      668.96    181.69 o 
  -4   7   3    19650.16    19795.10    723.39 o 
  -3   7   3    24911.06    27028.30    498.31 o 
  -2   7   3       67.90      206.03    123.05 o 
  -1   7   3     3017.10     3507.97    158.86 o 
   0   7   3      157.95      151.80    129.48 o 
   1   7   3    16683.49    17195.62    917.68 o 
   2   7   3    12637.95    13727.65    252.79 o 
   3   7   3     5520.48     5831.40    153.75 o 
   4   7   3      563.37      646.77    136.88 o 
   5   7   3      974.34      836.85    140.19 o 
   6   7   3     2053.11     2047.51    146.55 o 
   7   7   3     1154.10     1339.31    255.81 o 
   8   7   3      308.50      524.51    154.27 o 
   9   7   3      369.12      432.16    133.32 o 
  10   7   3     2160.94     2763.58    177.63 o 
 -10   8   3        5.37      138.75    404.74 o 
  -9   8   3       25.70      212.54    236.98 o 
  -8   8   3       53.73      312.48    243.83 o 
  -7   8   3     1102.67      966.10    171.69 o 
  -6   8   3     4440.89     4087.96    240.75 o 
  -5   8   3    15759.25    15269.74    738.46 o 
  -4   8   3      268.27      297.66    128.54 o 
  -3   8   3     2758.69     2970.61    149.35 o 
  -2   8   3     4166.27     4423.60    145.27 o 
  -1   8   3     5785.40     5872.01    140.28 o 
   0   8   3     4340.95     4630.27    135.15 o 
   1   8   3     7481.60     7891.62    287.37 o 
   2   8   3     6491.85     6997.24    179.96 o 
   3   8   3     4398.45     4590.44    154.02 o 
   4   8   3      590.65      818.72    158.87 o 
   5   8   3     2898.64     2943.40    216.50 o 
   6   8   3      208.56      143.92    147.61 o 
   7   8   3      741.98      605.91    177.93 o 
   8   8   3      188.65      215.69    159.72 o 
   9   8   3      319.91      670.25    150.65 o 
 -10   9   3      245.08      250.37    221.29 o 
  -9   9   3        3.88        0.00    248.77 o 
  -8   9   3     3276.26     3136.88    459.23 o 
  -7   9   3      833.69      766.22    203.26 o 
  -6   9   3      325.33      343.49    178.27 o 
  -5   9   3      354.84      525.43    148.88 o 
  -4   9   3     8378.65     7830.89    194.83 o 
  -3   9   3      174.07      241.38    122.77 o 
  -2   9   3    12742.55    13110.18    452.60 o 
  -1   9   3      653.13      762.05    142.69 o 
   0   9   3     3967.64     4157.30    168.25 o 
   1   9   3     3341.67     3267.76    152.64 o 
   2   9   3     6838.78     7149.02    147.75 o 
   3   9   3    14940.22    14529.14    397.73 o 
   4   9   3       99.26        0.00    142.09 o 
   5   9   3     1125.36     1164.87    131.97 o 
   6   9   3      212.22      333.80    149.43 o 
   7   9   3      238.31      363.74    180.59 o 
   8   9   3      857.05     1091.18    201.65 o 
   9   9   3     2983.19     3256.41    249.61 o 
  -9  10   3     1724.03     1328.71    317.90 o 
  -8  10   3      672.66     1138.77    269.92 o 
  -7  10   3     3672.66     3450.19    364.86 o 
  -6  10   3      163.80      229.75    165.96 o 
  -5  10   3     1089.45     1188.37    184.13 o 
  -4  10   3     2211.25     2367.84    124.85 o 
  -3  10   3     3915.11     3683.85    162.97 o 
  -2  10   3      252.48      388.28    141.80 o 
  -1  10   3    14859.50    14685.81    314.36 o 
   0  10   3     2030.91     1938.49    151.02 o 
   1  10   3     1074.05      777.92    208.30 o 
   2  10   3     8928.25     9461.60    186.90 o 
   3  10   3       19.97      147.45    183.94 o 
   4  10   3     1934.84     1664.45    175.86 o 
   5  10   3     2164.42     2199.46    162.66 o 
   6  10   3      179.01      162.94    184.92 o 
   7  10   3     1562.71     1594.55    259.27 o 
   8  10   3      713.41     1077.08    339.41 o 
  -8  11   3     5675.09     5149.82    320.43 o 
  -7  11   3      386.37      160.49    205.80 o 
  -6  11   3     4073.54     4000.83    281.08 o 
  -5  11   3      230.89      379.01    194.20 o 
  -4  11   3      113.15      327.56    243.34 o 
  -3  11   3      291.86      418.13    134.12 o 
  -2  11   3     6352.44     6523.45    186.58 o 
  -1  11   3       85.84        0.00    144.39 o 
   0  11   3      598.99      811.31    180.98 o 
   1  11   3     1201.30     1337.16    176.16 o 
   2  11   3     2225.29     2391.84    337.21 o 
   3  11   3       34.94       46.42    185.25 o 
   4  11   3     5593.00     5913.59    192.80 o 
   5  11   3     1006.24      952.47    156.41 o 
   6  11   3       72.32       68.87    191.77 o 
   7  11   3      223.65      610.26    203.30 o 
  -7  12   3     3864.35     3361.04    231.76 o 
  -6  12   3     1105.50     1071.24    209.36 o 
  -5  12   3      148.93      248.06    202.51 o 
  -4  12   3      438.81      376.72    164.08 o 
  -3  12   3       69.91      338.72    158.98 o 
  -2  12   3      716.63      813.60    325.99 o 
  -1  12   3      655.13      676.76    156.46 o 
   0  12   3      216.39      330.57    173.64 o 
   1  12   3      996.14      972.60    155.46 o 
   2  12   3     4430.48     4026.93    390.41 o 
   3  12   3       72.12      232.37    160.31 o 
   4  12   3     6010.67     5718.49    262.54 o 
   5  12   3     2903.62     3260.37    444.10 o 
   6  12   3      294.46      265.53    177.26 o 
   7  12   3     2381.78     2151.85    190.32 o 
  -6  13   3       75.18      175.78    197.40 o 
  -5  13   3      389.51      506.34    214.83 o 
  -4  13   3     1973.04     1855.55    199.41 o 
  -3  13   3      466.93      706.74    167.42 o 
  -2  13   3      270.71      632.80    187.81 o 
  -1  13   3      112.32      537.31    186.43 o 
   0  13   3     1446.76     1463.29    167.06 o 
   1  13   3      941.65      840.97    189.00 o 
   2  13   3     1061.62     1219.10    191.55 o 
   3  13   3     3393.80     3061.86    172.50 o 
   4  13   3     5524.25     5065.68    356.88 o 
   5  13   3      166.36      743.58    257.52 o 
  -5  14   3     2967.40     2793.65    231.97 o 
  -4  14   3       13.03      304.27    247.01 o 
  -3  14   3     1233.81     1280.28    249.20 o 
  -2  14   3      184.52      409.76    199.11 o 
  -1  14   3       42.45       67.64    302.13 o 
   0  14   3      252.51      191.83    170.84 o 
   1  14   3     1478.29     1548.38    172.25 o 
   2  14   3     1344.75     1353.47    178.61 o 
   3  14   3      274.68      159.40    203.55 o 
   4  14   3     2463.84     2256.75    288.11 o 
  -2  15   3        9.25       94.05    210.81 o 
  -1  15   3      631.46      598.90    183.02 o 
   0  15   3       98.21      396.50    189.88 o 
   1  15   3     1099.80     1194.86    214.32 o 
 -12   0   4     2080.83     2593.28    247.13 o 
 -10   0   4      140.85      424.58    213.50 o 
  -8   0   4    19118.57    18131.32    459.86 o 
  -6   0   4     9690.14     9651.34    313.47 o 
  -4   0   4     1130.37     1359.06    261.33 o 
  -2   0   4    36120.41    40964.57    614.56 o 
   0   0   4    18331.45    18780.06    669.14 o 
   2   0   4     1472.17     1269.97    141.21 o 
   4   0   4     5925.01     5007.76    169.94 o 
   6   0   4    11536.70     9824.93    303.08 o 
   8   0   4    11884.81    11069.78    249.49 o 
  10   0   4      804.26     1089.60    329.83 o 
 -12   1   4     2299.13     2080.07    178.67 o 
 -11   1   4     5536.91     5296.74    171.21 o 
 -10   1   4      644.11      680.31    137.11 o 
  -9   1   4    22093.77    20584.98    497.79 o 
  -8   1   4        6.74       19.42    159.92 o 
  -7   1   4    24414.64    22778.26    802.17 o 
  -6   1   4     5296.87     4986.79    221.42 o 
  -5   1   4     8504.20     9404.65    306.24 o 
  -4   1   4       23.95       92.26    187.96 o 
  -3   1   4     2772.12     3615.28    210.02 o 
  -2   1   4    18208.64    22259.31    282.89 o 
  -1   1   4    33966.57    39040.70   1359.79 o 
   0   1   4      736.10      851.45    137.14 o 
   1   1   4       17.83      129.95    115.54 o 
   2   1   4    15304.25    12740.16    625.27 o 
   3   1   4     1438.63     1168.60    118.08 o 
   4   1   4        2.28       89.37    129.23 o 
   5   1   4      455.82      458.08    127.58 o 
   6   1   4      411.26      435.49    169.89 o 
   7   1   4    18193.83    16173.38   1870.25 o 
   8   1   4     3882.47     3698.57    264.58 o 
   9   1   4      408.84      351.89    172.92 o 
  10   1   4      579.39     1233.82    228.59 o 
  11   1   4      957.16     1181.37    366.24 o 
 -12   2   4      560.88      804.66    200.90 o 
 -11   2   4       22.11       78.19    163.22 o 
 -10   2   4     1415.10     1444.30    139.41 o 
  -9   2   4     2108.00     2016.15    149.97 o 
  -8   2   4     2976.09     2968.68    603.22 o 
  -7   2   4     5233.56     4791.29    706.78 o 
  -6   2   4     5054.70     4936.69    595.63 o 
  -5   2   4     7843.84     7190.33    947.64 o 
  -4   2   4    11324.69    12496.32    617.69 o 
  -3   2   4     5871.50     6188.46    201.98 o 
  -2   2   4     3364.89     3795.04    263.31 o 
  -1   2   4    74524.03    84973.14   8195.68 o 
   0   2   4    43019.25    41527.71   4804.05 o 
   1   2   4    45046.31    44352.93   5267.76 o 
   2   2   4     4622.20     4488.16    317.27 o 
   3   2   4     6962.07     5952.64    373.27 o 
   4   2   4     7009.99     6092.85    269.02 o 
   5   2   4       44.11      123.98    114.67 o 
   6   2   4      148.58      216.42    114.23 o 
   7   2   4     1557.38     1301.53    197.13 o 
   8   2   4     3050.25     2733.85    208.67 o 
   9   2   4     4794.71     5541.67    191.06 o 
  10   2   4     1676.78     1702.79    165.80 o 
  11   2   4      137.06        0.00    253.61 o 
 -12   3   4     1312.48     1167.81    188.19 o 
 -11   3   4     1670.66     1535.08    152.70 o 
 -10   3   4     4332.78     4321.93    189.72 o 
  -9   3   4     1007.46     1132.50    209.24 o 
  -8   3   4       80.72       73.25    161.58 o 
  -7   3   4     7290.48     6873.77    530.57 o 
  -6   3   4    14649.04    14389.21   1816.71 o 
  -5   3   4    27880.79    29302.52   4159.87 o 
  -4   3   4     4612.03     5085.12    151.88 o 
  -3   3   4     4925.26     6071.70    206.96 o 
  -2   3   4    10565.68    12463.83    395.88 o 
  -1   3   4      275.10      356.32    144.41 o 
   0   3   4      947.11      909.73    162.60 o 
   1   3   4    24871.08    24194.67   2634.35 o 
   2   3   4     8778.31     8278.20    620.69 o 
   3   3   4      997.96     1019.76    117.56 o 
   4   3   4      539.43      455.10    114.62 o 
   5   3   4    14774.44    13423.69    541.51 o 
   6   3   4     2101.29     2019.28    156.67 o 
   7   3   4      404.67      485.03    160.63 o 
   8   3   4     3754.07     3694.66    155.51 o 
   9   3   4     2996.56     2996.14    222.10 o 
  10   3   4     1893.92     2367.87    193.32 o 
  11   3   4     2001.81     2241.30    208.37 o 
 -12   4   4      115.39      251.97    189.15 o 
 -11   4   4      632.92      593.31    176.43 o 
 -10   4   4      768.84     1061.71    269.60 o 
  -9   4   4     3120.29     2901.20    206.30 o 
  -8   4   4     4665.20     4886.69    654.00 o 
  -7   4   4     7558.95     7275.06    198.74 o 
  -6   4   4    15640.56    15218.10    643.03 o 
  -5   4   4        6.89        0.00    210.87 o 
  -4   4   4      803.36      732.21    151.24 o 
  -3   4   4     8656.96     9621.63    420.55 o 
  -2   4   4     4802.43     5913.35    190.46 o 
  -1   4   4    18641.81    21480.21    763.26 o 
   0   4   4    15473.33    18600.22    256.06 o 
   1   4   4     8139.42     8389.67    191.48 o 
   2   4   4    19581.54    21495.85    253.32 o 
   3   4   4     1826.44     1559.90    179.26 o 
   4   4   4     6406.70     6044.74    359.93 o 
   5   4   4     5488.55     5166.96    205.89 o 
   6   4   4     7164.47     6479.62    280.45 o 
   7   4   4      620.90      740.14    161.01 o 
   8   4   4       41.73       68.13    132.10 o 
   9   4   4     4253.72     4684.54    232.36 o 
  10   4   4      962.32      709.17    194.55 o 
  11   4   4      552.60      553.42    400.85 o 
 -11   5   4       95.19      343.18    248.35 o 
 -10   5   4     4219.78     4243.78    294.63 o 
  -9   5   4      282.44      409.21    232.57 o 
  -8   5   4        7.58        0.00    166.79 o 
  -7   5   4     2713.52     2678.00    209.33 o 
  -6   5   4     2916.49     2795.71    224.22 o 
  -5   5   4     2636.57     2571.74    413.19 o 
  -4   5   4    18962.65    20662.37   1337.62 o 
  -3   5   4     6385.57     7133.98    443.80 o 
  -2   5   4    10524.06    12070.45    202.28 o 
  -1   5   4        4.87        0.00    131.04 o 
   0   5   4    42990.01    44865.19   1551.52 o 
   1   5   4     3751.96     3779.67    166.10 o 
   2   5   4      111.21      226.15    124.33 o 
   3   5   4      284.75      309.39    173.72 o 
   4   5   4       15.62      143.49    156.26 o 
   5   5   4     3795.37     3712.41    284.89 o 
   6   5   4    17326.13    16573.25    943.43 o 
   7   5   4      568.34      750.16    357.51 o 
   8   5   4      313.64      547.20    121.60 o 
   9   5   4      134.59      122.39    220.95 o 
  10   5   4      473.66      922.65    373.83 o 
 -11   6   4      723.43     1165.24    254.19 o 
 -10   6   4       14.98       34.74    230.14 o 
  -9   6   4     2433.35     2264.83    300.10 o 
  -8   6   4        6.62      226.75    225.44 o 
  -7   6   4     2971.89     3221.37    185.12 o 
  -6   6   4     1625.35     1720.75    229.15 o 
  -5   6   4     5684.38     5594.44    604.90 o 
  -4   6   4     2025.49     2122.65    158.85 o 
  -3   6   4     4321.53     4287.70    140.35 o 
  -2   6   4      738.36      720.12    144.80 o 
  -1   6   4    70654.21    77744.14   1202.83 o 
   0   6   4      246.85      193.21    133.56 o 
   1   6   4    21383.32    22187.14    773.33 o 
   2   6   4        6.33       42.38    128.38 o 
   3   6   4    10943.61    11721.85    182.98 o 
   4   6   4     1542.11     1798.15    433.56 o 
   5   6   4     4219.55     4307.57    213.94 o 
   6   6   4      268.06      334.37    141.54 o 
   7   6   4    10222.49     9854.32    261.46 o 
   8   6   4       63.23      138.14    156.33 o 
   9   6   4      197.01      164.03    160.79 o 
  10   6   4      902.89      926.23    171.01 o 
 -11   7   4      810.87      934.02    213.95 o 
 -10   7   4      705.63      885.92    196.50 o 
  -9   7   4     2588.27     2798.74    252.82 o 
  -8   7   4      287.82      395.45    177.15 o 
  -7   7   4     6962.90     7137.69    249.64 o 
  -6   7   4     1162.85     1844.32    317.31 o 
  -5   7   4    13549.10    12555.79   1130.89 o 
  -4   7   4    14398.75    13994.96    229.68 o 
  -3   7   4        4.75        5.65    114.28 o 
  -2   7   4     2063.59     2229.25    161.59 o 
  -1   7   4      504.91      518.62    120.91 o 
   0   7   4    26928.96    28609.83    375.05 o 
   1   7   4    11674.10    12451.55    320.17 o 
   2   7   4     3917.25     4003.79    257.21 o 
   3   7   4      495.07      607.34    175.93 o 
   4   7   4     3921.29     4027.42    228.02 o 
   5   7   4     5556.37     5536.76    279.80 o 
   6   7   4     8065.38     8246.70    163.88 o 
   7   7   4     1226.16     1442.02    141.55 o 
   8   7   4       15.74        0.00    126.37 o 
   9   7   4      648.08     1062.49    147.31 o 
  10   7   4      439.83      629.27    180.43 o 
 -10   8   4      228.37      354.22    209.11 o 
  -9   8   4        8.04      384.99    264.72 o 
  -8   8   4      213.79      197.24    248.18 o 
  -7   8   4     3114.69     3375.67    191.97 o 
  -6   8   4    15569.21    14541.04   1110.38 o 
  -5   8   4       59.63      178.62    153.77 o 
  -4   8   4      660.74      759.54    132.16 o 
  -3   8   4     5002.69     5056.05    158.87 o 
  -2   8   4    11861.22    12214.99    228.25 o 
  -1   8   4        8.48       98.84    133.45 o 
   0   8   4     4528.79     4750.96    137.79 o 
   1   8   4     1634.66     1923.29    161.13 o 
   2   8   4    11821.94    11877.61    266.05 o 
   3   8   4    20316.37    19803.34   1230.32 o 
   4   8   4     2695.73     2650.86    168.00 o 
   5   8   4      417.92      342.90    143.69 o 
   6   8   4     2108.20     2094.25    176.93 o 
   7   8   4        1.92      137.06    153.37 o 
   8   8   4       11.45      445.76    300.34 o 
   9   8   4     1534.65     1791.27    171.22 o 
 -10   9   4       98.08      142.90    294.67 o 
  -9   9   4      632.05      608.59    210.86 o 
  -8   9   4       58.55        0.00    202.39 o 
  -7   9   4        8.84       98.89    250.00 o 
  -6   9   4     6373.63     6051.07    481.85 o 
  -5   9   4     4113.81     4098.29    320.28 o 
  -4   9   4     3169.25     2873.80    142.45 o 
  -3   9   4     3956.15     3951.58    148.70 o 
  -2   9   4     4834.29     5051.28    169.65 o 
  -1   9   4     4257.75     4499.01    169.80 o 
   0   9   4     1183.94     1238.21    142.57 o 
   1   9   4    17577.10    17941.13    501.91 o 
   2   9   4    11427.84    11587.18    330.02 o 
   3   9   4       59.56       73.43    163.81 o 
   4   9   4     1597.35     1687.12    275.04 o 
   5   9   4     9586.45     9668.45    217.72 o 
   6   9   4        5.96      240.09    179.64 o 
   7   9   4      964.54      735.43    162.24 o 
   8   9   4     2135.44     2155.71    154.87 o 
   9   9   4      138.96      298.13    184.13 o 
  -9  10   4      702.16      865.72    293.29 o 
  -8  10   4     6135.38     6323.29    297.45 o 
  -7  10   4      640.55      648.78    180.17 o 
  -6  10   4      156.48      212.26    171.89 o 
  -5  10   4      612.20      536.21    164.53 o 
  -4  10   4      958.48      756.73    147.31 o 
  -3  10   4      357.75      477.21    165.34 o 
  -2  10   4    14949.99    14399.59    475.39 o 
  -1  10   4     5946.74     6476.30    202.93 o 
   0  10   4       66.48      512.97    141.62 o 
   1  10   4     3126.92     3147.96    151.04 o 
   2  10   4     3070.52     3257.07    190.32 o 
   3  10   4      374.60      696.51    168.46 o 
   4  10   4     3731.31     4181.34    328.87 o 
   5  10   4       41.78      114.66    299.61 o 
   6  10   4       53.79      396.47    217.34 o 
   7  10   4      582.90      641.57    165.40 o 
   8  10   4     5728.29     6018.22    302.33 o 
  -8  11   4      651.90      816.28    328.56 o 
  -7  11   4     7943.10     8007.75   1063.84 o 
  -6  11   4       98.83       51.30    209.15 o 
  -5  11   4     1311.60     1436.97    198.09 o 
  -4  11   4      806.33      832.26    148.75 o 
  -3  11   4     3495.63     3409.55    225.84 o 
  -2  11   4      121.49      331.25    150.77 o 
  -1  11   4     5423.55     5575.19    144.88 o 
   0  11   4      404.46      421.04    148.39 o 
   1  11   4      798.51      876.09    172.64 o 
   2  11   4     1166.03     1217.52    174.82 o 
   3  11   4       20.31      133.47    150.66 o 
   4  11   4     2457.73     2599.75    221.95 o 
   5  11   4      629.75      756.03    188.67 o 
   6  11   4       68.68      408.89    194.42 o 
   7  11   4     7720.17     8210.91    518.10 o 
  -7  12   4      596.14      711.34    232.78 o 
  -6  12   4       81.47      282.11    208.33 o 
  -5  12   4      556.93      943.97    408.94 o 
  -4  12   4     1197.45     1217.61    195.11 o 
  -3  12   4     2460.35     2431.63    323.56 o 
  -2  12   4     2496.44     2697.78    184.81 o 
  -1  12   4       73.75      359.66    248.43 o 
   0  12   4      584.67      519.69    174.97 o 
   1  12   4      185.44      428.25    152.64 o 
   2  12   4      189.52       48.88    157.17 o 
   3  12   4     2990.83     2941.79    242.45 o 
   4  12   4     3046.92     2933.32    195.05 o 
   5  12   4      864.28     1000.45    198.14 o 
   6  12   4     1403.90     1428.62    181.03 o 
  -6  13   4     1085.86     1181.34    279.10 o 
  -5  13   4     4497.96     4413.81    223.78 o 
  -4  13   4      910.80      866.68    199.54 o 
  -3  13   4     1247.26     1216.44    202.23 o 
  -2  13   4     2000.16     2124.65    175.62 o 
  -1  13   4      361.21      526.34    201.17 o 
   0  13   4      432.18      542.47    186.63 o 
   1  13   4      299.92      297.02    164.25 o 
   2  13   4     5767.81     6298.79    353.14 o 
   3  13   4      101.02       23.25    193.46 o 
   4  13   4     2103.44     2215.55    189.01 o 
   5  13   4      448.53      509.06    179.97 o 
  -5  14   4      566.41      593.24    292.85 o 
  -4  14   4     2070.28     2726.33    351.47 o 
  -3  14   4     1474.97     1411.39    175.88 o 
  -2  14   4       20.54      308.63    170.14 o 
  -1  14   4       11.47        0.00    170.73 o 
   0  14   4     1084.26     1392.11    209.34 o 
   1  14   4      246.19      462.54    174.09 o 
   2  14   4       24.38        3.46    156.42 o 
   3  14   4      529.99      660.14    262.29 o 
  -1  15   4        3.11      203.83    367.95 o 
   0  15   4     2604.58     2564.11    186.51 o 
 -11   0   5      194.82      262.25    187.78 o 
  -9   0   5    44015.84    40439.34   2952.12 o 
  -7   0   5     4641.62     4467.38    289.52 o 
  -5   0   5    14261.91    14737.98    365.25 o 
  -3   0   5     9950.05    10664.50    351.24 o 
  -1   0   5    14818.41    16024.45    703.70 o 
   1   0   5     4902.54     4577.91    214.70 o 
   3   0   5      150.56       50.41    128.27 o 
   5   0   5     2730.06     2350.37    190.79 o 
   7   0   5    27920.80    26857.69    359.56 o 
   9   0   5       85.42        0.00    211.54 o 
  11   0   5      170.38      449.20    248.23 o 
 -12   1   5     1643.78     1963.00    180.68 o 
 -11   1   5      673.47      895.79    162.63 o 
 -10   1   5     3434.22     2990.09    152.27 o 
  -9   1   5      421.67      429.09    170.10 o 
  -8   1   5    19814.35    19391.58    843.87 o 
  -7   1   5     7734.65     7649.26    502.08 o 
  -6   1   5    10298.08    10523.80    315.28 o 
  -5   1   5     3599.34     3730.20    276.96 o 
  -4   1   5       18.22       38.00    149.50 o 
  -3   1   5    16452.91    18709.70    240.31 o 
  -2   1   5    29981.00    33652.53    554.44 o 
  -1   1   5    72722.98    84317.55   3024.90 o 
   0   1   5     4301.87     4038.01    336.40 o 
   1   1   5     1998.20     1912.49    142.54 o 
   2   1   5     4922.90     4369.29    250.66 o 
   3   1   5     4385.77     3932.92    148.19 o 
   4   1   5     1771.11     1751.43    155.52 o 
   5   1   5      889.99      634.73    130.68 o 
   6   1   5    11476.88    10356.34    210.49 o 
   7   1   5     2766.46     2507.67    142.96 o 
   8   1   5     2483.81     2436.42    644.65 o 
   9   1   5      722.91      738.55    390.41 o 
  10   1   5     1394.64     1620.72    239.16 o 
  11   1   5     1489.57     2592.45    835.23 o 
 -12   2   5        0.81      168.54    178.65 o 
 -11   2   5     2071.14     2344.59    223.69 o 
 -10   2   5      926.79     1143.74    180.65 o 
  -9   2   5     2762.17     2995.26    306.55 o 
  -8   2   5     6891.60     5939.82    831.84 o 
  -7   2   5      381.89      264.71    170.87 o 
  -6   2   5     4977.10     4994.67    552.03 o 
  -5   2   5     5747.82     4939.59    420.89 o 
  -4   2   5    53446.21    57804.58   1022.52 o 
  -3   2   5     8171.11     9433.01    191.73 o 
  -2   2   5    17135.17    19055.70   1069.09 o 
  -1   2   5    11977.31    13585.63    926.19 o 
   0   2   5     1201.53     1393.35    196.45 o 
   1   2   5     3390.95     2865.49    343.34 o 
   2   2   5     7317.79     7230.61    567.25 o 
   3   2   5     4437.06     3806.88    229.08 o 
   4   2   5     3072.31     2539.16    279.68 o 
   5   2   5     1906.96     1824.43    132.59 o 
   6   2   5     1868.93     1804.88    134.24 o 
   7   2   5     1037.83      933.80    163.80 o 
   8   2   5     7976.79     7754.11    225.80 o 
   9   2   5     1734.70     1695.10    260.20 o 
  10   2   5      192.09      150.09    234.36 o 
  11   2   5     1035.35     1242.05    211.75 o 
 -12   3   5     2343.86     2238.06    404.05 o 
 -11   3   5     1280.43     1220.71    306.67 o 
 -10   3   5     1678.11     1642.62    227.18 o 
  -9   3   5     1054.12     1066.80    208.19 o 
  -8   3   5      843.60      739.03    202.38 o 
  -7   3   5    16878.08    16053.88    903.79 o 
  -6   3   5    12727.96    12224.37    883.00 o 
  -5   3   5      861.54      949.06    148.28 o 
  -4   3   5     1475.02     1879.34    152.12 o 
  -3   3   5    20432.48    23200.09    442.69 o 
  -2   3   5      855.10      950.26    174.17 o 
  -1   3   5       49.55       68.49    132.89 o 
   0   3   5    34004.81    35634.16   4285.28 o 
   1   3   5      486.28      380.81    107.83 o 
   2   3   5      107.30      144.56    125.92 o 
   3   3   5     2634.26     2412.88    160.49 o 
   4   3   5    27735.00    24694.82   1387.24 o 
   5   3   5     1066.63     1089.51    135.11 o 
   6   3   5      684.12      749.62    149.17 o 
   7   3   5     2111.28     2014.58    119.68 o 
   8   3   5      774.74      806.16    130.77 o 
   9   3   5     1494.01     2001.27    228.17 o 
  10   3   5     2997.73     3439.29    200.64 o 
 -12   4   5      474.08      583.24    209.88 o 
 -11   4   5     2765.50     2443.69    203.82 o 
 -10   4   5     5694.30     5699.25    237.39 o 
  -9   4   5     3697.88     3496.72    165.36 o 
  -8   4   5     2443.73     2070.08    152.65 o 
  -7   4   5     4989.07     4772.32    208.93 o 
  -6   4   5     1795.84     1836.25    189.55 o 
  -5   4   5      271.35      354.06    125.57 o 
  -4   4   5    10866.66    12284.83    248.41 o 
  -3   4   5       32.15      123.12    185.81 o 
  -2   4   5     5088.28     5631.43    408.31 o 
  -1   4   5     3886.79     3741.51    426.55 o 
   0   4   5    10609.00    10691.27   1213.71 o 
   1   4   5    11802.43    11742.07   1001.20 o 
   2   4   5     4473.24     4349.61    593.22 o 
   3   4   5     9116.78     8697.92    453.81 o 
   4   4   5     1659.14     1655.35    154.26 o 
   5   4   5     9826.26     8584.45    161.58 o 
   6   4   5     8064.37     7497.79    567.33 o 
   7   4   5     2471.84     2541.37    325.43 o 
   8   4   5      442.13      366.24    133.42 o 
   9   4   5     1759.90     1797.52    162.32 o 
  10   4   5      110.01      366.19    396.92 o 
 -11   5   5     1611.47     1839.20    217.31 o 
 -10   5   5     1631.63     1534.32    211.95 o 
  -9   5   5     2605.20     2553.89    166.93 o 
  -8   5   5     1741.42     1992.16    163.93 o 
  -7   5   5     2575.30     2570.95    163.17 o 
  -6   5   5       37.88       23.98    201.19 o 
  -5   5   5       67.26      111.44    130.42 o 
  -4   5   5     4527.31     5340.45    152.14 o 
  -3   5   5     1376.62     1608.14    196.67 o 
  -2   5   5      412.02      442.94    125.48 o 
  -1   5   5    64383.64    69753.27   2297.96 o 
   0   5   5    19509.48    23178.44    669.95 o 
   1   5   5     3969.39     4389.30    221.84 o 
   2   5   5       23.11      227.22    182.85 o 
   3   5   5     7231.45     7306.31    458.31 o 
   4   5   5     5533.36     4786.37    373.69 o 
   5   5   5    18205.57    17097.74    782.75 o 
   6   5   5      294.88      288.57    141.47 o 
   7   5   5     1916.63     1887.69    136.20 o 
   8   5   5      397.20      428.67    131.95 o 
   9   5   5     3435.43     3305.73    192.50 o 
  10   5   5       39.13        0.00    196.36 o 
 -11   6   5      346.96      285.28    231.32 o 
 -10   6   5     2425.82     2459.15    220.10 o 
  -9   6   5      159.49      368.14    204.91 o 
  -8   6   5      571.09      716.49    252.65 o 
  -7   6   5      639.46      690.43    177.16 o 
  -6   6   5        4.83        0.00    274.79 o 
  -5   6   5     3021.77     2905.56    161.74 o 
  -4   6   5      601.87      814.05    187.32 o 
  -3   6   5      110.35       86.36    168.72 o 
  -2   6   5    38543.59    42597.89    263.95 o 
  -1   6   5       70.97      266.48    134.88 o 
   0   6   5    16987.70    17606.24    683.09 o 
   1   6   5      436.10      396.67    171.58 o 
   2   6   5    12354.74    12323.18    177.02 o 
   3   6   5       68.13       91.82    186.96 o 
   4   6   5     2249.90     2082.11    140.14 o 
   5   6   5      384.67      602.68    227.33 o 
   6   6   5    11346.51    11005.10    546.00 o 
   7   6   5      645.59      768.25    145.14 o 
   8   6   5       24.01      278.02    136.91 o 
   9   6   5      583.95      519.17    151.44 o 
  10   6   5      746.31     1152.75    236.57 o 
 -11   7   5      297.45      279.24    241.42 o 
 -10   7   5     2497.78     2704.18    200.91 o 
  -9   7   5      585.99      672.84    228.04 o 
  -8   7   5     1232.24     1462.61    262.71 o 
  -7   7   5     2094.56     2087.18    266.42 o 
  -6   7   5     3714.24     3461.82    289.61 o 
  -5   7   5     2459.04     2700.29    144.18 o 
  -4   7   5     2038.71     2030.02    231.12 o 
  -3   7   5       20.59      149.34    166.35 o 
  -2   7   5       92.90      181.91    124.13 o 
  -1   7   5    15304.91    16264.65    239.71 o 
   0   7   5     8839.69     9821.01    249.69 o 
   1   7   5     2037.01     2494.92    220.95 o 
   2   7   5      234.26      240.80    152.68 o 
   3   7   5     7849.31     7490.84    318.89 o 
   4   7   5    11825.28    12266.56    280.71 o 
   5   7   5    12905.88    12375.10    910.05 o 
   6   7   5     4655.18     4387.30    158.44 o 
   7   7   5      504.39      404.87    137.87 o 
   8   7   5       72.41      178.24    176.35 o 
   9   7   5     1636.87     1828.86    170.49 o 
 -10   8   5      701.80      638.03    211.66 o 
  -9   8   5      415.72      402.37    259.27 o 
  -8   8   5     1710.98     1654.33    282.92 o 
  -7   8   5     3632.09     3485.13    298.02 o 
  -6   8   5      333.71      663.99    196.54 o 
  -5   8   5     1667.23     1827.26    206.50 o 
  -4   8   5    10429.83    10744.85    345.26 o 
  -3   8   5      347.73      348.43    127.35 o 
  -2   8   5        8.88      209.62    162.96 o 
  -1   8   5     5089.33     5321.21    169.96 o 
   0   8   5       23.92       60.52    143.88 o 
   1   8   5    12076.95    12099.89    192.51 o 
   2   8   5    18293.63    18503.84    302.43 o 
   3   8   5     7948.69     8518.16    224.06 o 
   4   8   5      571.98      620.84    164.78 o 
   5   8   5     8381.71     8187.44    587.84 o 
   6   8   5      935.19     1005.10    134.62 o 
   7   8   5      172.02       83.12    138.95 o 
   8   8   5     2253.80     2403.80    149.04 o 
   9   8   5      339.08      666.52    142.85 o 
 -10   9   5       21.49      242.81    258.26 o 
  -9   9   5        4.23        0.00    242.17 o 
  -8   9   5      569.35      623.51    225.19 o 
  -7   9   5     1827.79     2319.81    305.97 o 
  -6   9   5      411.74      455.25    201.51 o 
  -5   9   5     1300.73     1607.38    140.45 o 
  -4   9   5     6626.09     6829.98    193.28 o 
  -3   9   5     3969.24     4477.76    235.26 o 
  -2   9   5     6036.51     6303.48    339.22 o 
  -1   9   5     5110.18     5179.30    279.52 o 
   0   9   5     7932.35     8526.23    164.07 o 
   1   9   5     3277.89     3491.87    306.33 o 
   2   9   5     1462.79     1433.51    173.31 o 
   3   9   5     4233.18     4213.45    174.59 o 
   4   9   5    10340.07    10786.19    265.19 o 
   5   9   5       77.99      155.95    134.37 o 
   6   9   5      254.56      392.95    178.65 o 
   7   9   5     1659.74     1804.78    147.47 o 
   8   9   5     3623.16     3768.37    161.44 o 
  -9  10   5     6391.27     5180.53    273.80 o 
  -8  10   5     1173.86     1149.06    339.04 o 
  -7  10   5      222.19      318.71    216.15 o 
  -6  10   5     1696.84     1743.50    372.52 o 
  -5  10   5      415.06      601.77    159.02 o 
  -4  10   5     6848.81     6770.52    193.02 o 
  -3  10   5     9022.27     8586.87    172.61 o 
  -2  10   5     3871.93     3513.83    138.45 o 
  -1  10   5       95.90      262.73    138.78 o 
   0  10   5      166.35      248.11    144.95 o 
   1  10   5     7624.53     7625.63    241.96 o 
   2  10   5      262.87      236.22    142.95 o 
   3  10   5     1568.94     1584.41    135.04 o 
   4  10   5       55.10      224.53    147.21 o 
   5  10   5      296.52      638.08    156.98 o 
   6  10   5     1375.25     1181.70    147.69 o 
   7  10   5     9627.54     9088.48    272.59 o 
   8  10   5      270.05      201.52    159.03 o 
  -8  11   5     6701.70     6156.00    364.53 o 
  -7  11   5      905.07      711.52    229.43 o 
  -6  11   5     1319.84     1177.30    274.71 o 
  -5  11   5     1552.00     1381.45    148.90 o 
  -4  11   5       35.92      311.70    159.56 o 
  -3  11   5      214.65      554.16    151.33 o 
  -2  11   5    10602.91    10520.78    174.24 o 
  -1  11   5      499.71      409.43    167.90 o 
   0  11   5      590.02      671.32    147.11 o 
   1  11   5     1892.44     2014.62    310.51 o 
   2  11   5      248.96      543.40    136.90 o 
   3  11   5     1359.75     1493.96    179.12 o 
   4  11   5      411.70      530.14    155.13 o 
   5  11   5      123.61      154.60    187.17 o 
   6  11   5     4234.82     4304.45    205.12 o 
   7  11   5     1103.26     1332.11    175.47 o 
  -7  12   5       17.80      364.44    342.66 o 
  -6  12   5      114.52      590.56    472.37 o 
  -5  12   5     1650.64     1569.57    262.13 o 
  -4  12   5     1115.00      791.34    199.77 o 
  -3  12   5     2317.33     2343.91    161.28 o 
  -2  12   5      419.54      624.59    162.37 o 
  -1  12   5     1764.15     1893.03    158.72 o 
   0  12   5     1516.58     1363.47    331.86 o 
   1  12   5      439.42      604.51    154.66 o 
   2  12   5     8608.23     8503.28    233.50 o 
   3  12   5      100.18      106.69    146.56 o 
   4  12   5      607.60      663.24    191.84 o 
   5  12   5      154.34      283.35    197.51 o 
   6  12   5       67.73      125.28    156.74 o 
  -6  13   5     3453.33     3397.89    384.45 o 
  -5  13   5     1120.42     1346.73    272.76 o 
  -4  13   5     2550.07     2367.43    173.85 o 
  -3  13   5     3331.15     3072.52    288.01 o 
  -2  13   5     2083.57     2135.39    186.65 o 
  -1  13   5       29.40      292.58    188.74 o 
   0  13   5       29.62      172.66    163.60 o 
   1  13   5     1756.43     1878.66    169.00 o 
   2  13   5      264.61      355.64    166.88 o 
   3  13   5     1845.36     1589.40    200.95 o 
   4  13   5      978.89     1036.92    177.64 o 
   5  13   5      125.15        0.00    248.64 o 
  -4  14   5     3771.22     3134.81    369.32 o 
  -3  14   5       21.38      210.62    177.97 o 
  -2  14   5      391.80      362.29    175.66 o 
  -1  14   5       26.79        0.00    172.34 o 
   0  14   5      669.75      657.81    201.00 o 
   1  14   5      274.40      229.91    191.10 o 
   2  14   5      158.20      159.23    202.58 o 
   3  14   5      788.61      919.51    183.45 o 
 -12   0   6       70.31       74.98    245.57 o 
 -10   0   6    19365.81    17791.92   1068.82 o 
  -8   0   6     5665.22     5833.85    311.03 o 
  -6   0   6    15249.26    15873.22    362.99 o 
  -4   0   6    14262.48    14720.37    262.12 o 
  -2   0   6    46864.36    55078.99   1354.23 o 
   0   0   6    29404.09    27841.75    946.06 o 
   2   0   6     9207.51     7710.23    184.45 o 
   4   0   6     5224.20     5256.44    169.38 o 
   6   0   6     7483.42     6460.62    218.59 o 
   8   0   6     2880.86     2755.99    220.85 o 
  10   0   6      159.75      742.97    333.35 o 
 -12   1   6       31.21       37.72    175.23 o 
 -11   1   6      916.07     1063.67    164.77 o 
 -10   1   6       20.22       29.55    154.15 o 
  -9   1   6     9760.08     9526.56    367.15 o 
  -8   1   6      407.82      345.18    163.06 o 
  -7   1   6     6008.83     6131.15    307.51 o 
  -6   1   6     1645.10     2019.89    271.99 o 
  -5   1   6      932.37     1214.33    186.78 o 
  -4   1   6    32993.54    36534.03    908.69 o 
  -3   1   6    54079.42    62823.95    477.06 o 
  -2   1   6      119.59      182.02    150.23 o 
  -1   1   6     1151.59     1125.03    138.00 o 
   0   1   6      174.51      280.70    120.10 o 
   1   1   6    28397.29    24156.85   1230.32 o 
   2   1   6     6175.12     4955.03    302.82 o 
   3   1   6     2109.65     1986.33    112.35 o 
   4   1   6     2888.60     2372.41    198.04 o 
   5   1   6      481.17      414.27    105.53 o 
   6   1   6       56.11      279.60    119.46 o 
   7   1   6     7299.42     6231.19    156.77 o 
   8   1   6       10.77        0.00    167.29 o 
   9   1   6      494.90      611.90    399.81 o 
  10   1   6      864.75      998.96    318.85 o 
 -12   2   6     2012.67     2266.02    189.78 o 
 -11   2   6      198.18      479.77    164.38 o 
 -10   2   6     1416.54     1180.44    501.16 o 
  -9   2   6     5930.39     5807.90    228.09 o 
  -8   2   6      351.06      278.84    192.47 o 
  -7   2   6      731.02      859.12    163.85 o 
  -6   2   6     9884.82     9999.32    724.99 o 
  -5   2   6    28315.76    30657.76    444.30 o 
  -4   2   6       26.28       34.73    115.52 o 
  -3   2   6    11500.20    12929.67    365.44 o 
  -2   2   6    12378.33    14282.03    203.78 o 
  -1   2   6     2468.91     2670.66    178.09 o 
   0   2   6    28906.50    28700.68   2906.36 o 
   1   2   6     6445.92     5864.09    564.60 o 
   2   2   6     1543.12     1425.10    109.07 o 
   3   2   6     9216.26     7542.79    578.25 o 
   4   2   6     8686.36     8124.29    328.64 o 
   5   2   6     1721.99     1713.45    119.02 o 
   6   2   6     2192.40     1971.02    140.68 o 
   7   2   6       69.52      351.78    161.55 o 
   8   2   6        3.36        0.00    166.88 o 
   9   2   6      521.63      528.52    179.34 o 
  10   2   6     1872.53     2470.94    240.72 o 
 -12   3   6      499.30      408.15    205.88 o 
 -11   3   6     4164.23     4572.29    246.64 o 
 -10   3   6        2.02      416.72    245.13 o 
  -9   3   6      191.33      191.41    170.03 o 
  -8   3   6     9695.84     9190.27    668.69 o 
  -7   3   6     2062.50     1697.14    176.26 o 
  -6   3   6     1916.18     2153.97    225.23 o 
  -5   3   6     1480.15     1455.37    159.15 o 
  -4   3   6    39140.48    42896.92   1155.16 o 
  -3   3   6       51.88        0.00    151.63 o 
  -2   3   6     1189.32     1381.70    141.37 o 
  -1   3   6     9177.35     9928.62    937.80 o 
   0   3   6     6069.75     5817.84    755.39 o 
   1   3   6      361.11      437.35    128.65 o 
   2   3   6    19399.05    18055.66   2072.25 o 
   3   3   6    33899.35    31991.75   2614.10 o 
   4   3   6      736.34      843.32    151.19 o 
   5   3   6     2114.25     2080.66    234.89 o 
   6   3   6       25.26      266.50    178.56 o 
   7   3   6        1.74      226.18    124.58 o 
   8   3   6     1523.17     1527.99    204.61 o 
   9   3   6     4790.23     5446.27    453.76 o 
  10   3   6      421.80      826.66    203.74 o 
 -12   4   6     5046.99     5234.21    179.97 o 
 -11   4   6     4613.87     4724.27    326.30 o 
 -10   4   6     3226.23     3104.71    204.43 o 
  -9   4   6      414.10      528.73    163.13 o 
  -8   4   6      110.32      130.89    188.55 o 
  -7   4   6     4572.57     4475.81    201.18 o 
  -6   4   6     1236.38     1185.49    218.67 o 
  -5   4   6     4384.94     4445.61    394.89 o 
  -4   4   6      697.88      811.40    187.07 o 
  -3   4   6      465.83      737.58    191.87 o 
  -2   4   6     8527.89     9291.98    717.98 o 
  -1   4   6    25644.02    26102.11   3291.66 o 
   0   4   6     1685.11     2160.42    337.31 o 
   1   4   6     6600.96     6694.28    730.83 o 
   2   4   6     9736.31     8666.91   1235.61 o 
   3   4   6     1305.40     1269.89    152.67 o 
   4   4   6    13601.89    12908.62    646.22 o 
   5   4   6     8924.78     9076.75    165.26 o 
   6   4   6      110.75      271.43    138.65 o 
   7   4   6     2110.85     2258.90    172.35 o 
   8   4   6       72.27      231.36    151.60 o 
   9   4   6     2654.01     2932.34    195.24 o 
  10   4   6     3972.59     3847.16    211.74 o 
 -11   5   6      837.26     1341.21    192.03 o 
 -10   5   6     5981.26     6400.62    232.40 o 
  -9   5   6      131.78      193.68    169.91 o 
  -8   5   6     3994.56     4173.12    219.62 o 
  -7   5   6      265.06      414.91    227.75 o 
  -6   5   6     1145.50      732.12    200.88 o 
  -5   5   6     1598.86     1919.96    147.43 o 
  -4   5   6      964.83      967.37    158.55 o 
  -3   5   6     2717.17     2871.83    163.69 o 
  -2   5   6    32677.32    33769.42   2524.47 o 
  -1   5   6      100.76       63.75    134.24 o 
   0   5   6     4614.59     4567.09    497.94 o 
   1   5   6     3150.50     3319.83    312.57 o 
   2   5   6     2595.96     2705.21    254.58 o 
   3   5   6     4531.27     4364.51    243.67 o 
   4   5   6    14059.09    13584.45    716.65 o 
   5   5   6        4.49        2.88    123.48 o 
   6   5   6     6666.38     6404.29    408.76 o 
   7   5   6       10.15       76.59    142.82 o 
   8   5   6     2691.85     2907.24    327.13 o 
   9   5   6     1084.35     1075.38    192.20 o 
  10   5   6      243.95      720.99    251.34 o 
 -11   6   6     5500.52     5635.79    208.26 o 
 -10   6   6        5.58       33.78    186.63 o 
  -9   6   6     1221.91     1397.18    187.26 o 
  -8   6   6     2343.30     2138.70    194.67 o 
  -7   6   6     3507.14     3342.27    212.44 o 
  -6   6   6     4423.14     4397.39    153.28 o 
  -5   6   6      692.42      842.31    155.61 o 
  -4   6   6       45.86       71.82    184.47 o 
  -3   6   6     7895.03     8161.12    483.01 o 
  -2   6   6       30.00      167.84    122.40 o 
  -1   6   6    16197.60    16475.31   1245.82 o 
   0   6   6      677.26      761.65    155.85 o 
   1   6   6     6192.20     6163.95    684.59 o 
   2   6   6       84.06      122.53    151.13 o 
   3   6   6     2026.21     1967.70    262.86 o 
   4   6   6     5605.88     5243.11    150.89 o 
   5   6   6    35692.82    34837.15   1143.73 o 
   6   6   6      919.83      960.56    184.94 o 
   7   6   6     1458.35     1657.14    174.80 o 
   8   6   6      387.30      433.12    158.12 o 
   9   6   6     3803.15     3875.46    314.62 o 
 -11   7   6     1856.72     2283.23    282.19 o 
 -10   7   6     3377.59     4076.61    256.21 o 
  -9   7   6      110.19      603.36    319.61 o 
  -8   7   6      653.84      728.96    217.78 o 
  -7   7   6     1179.33     1344.52    209.64 o 
  -6   7   6     1878.70     1989.31    213.66 o 
  -5   7   6     1882.21     1577.58    163.52 o 
  -4   7   6     1061.90     1405.89    164.62 o 
  -3   7   6      209.83      295.19    144.50 o 
  -2   7   6     4867.57     5228.13    190.37 o 
  -1   7   6     1353.35     1422.58    136.09 o 
   0   7   6      529.03      533.49    132.60 o 
   1   7   6       22.83       32.29    132.75 o 
   2   7   6     6987.39     6649.37    177.10 o 
   3   7   6    16501.93    16609.55   1848.09 o 
   4   7   6      557.32      690.87    164.50 o 
   5   7   6     1322.50     1210.46    127.56 o 
   6   7   6     2539.34     2679.16    183.99 o 
   7   7   6        7.91      285.05    156.83 o 
   8   7   6     2632.56     2770.74    257.29 o 
   9   7   6     1789.57     1509.39    181.15 o 
 -10   8   6      456.10      609.32    241.81 o 
  -9   8   6       78.68       87.65    331.00 o 
  -8   8   6       85.47      148.11    216.60 o 
  -7   8   6     2017.36     1857.51    218.50 o 
  -6   8   6     2301.59     2415.67    166.19 o 
  -5   8   6     3361.88     3241.84    148.59 o 
  -4   8   6      494.86      601.99    135.35 o 
  -3   8   6      575.19      653.86    144.95 o 
  -2   8   6      399.92      478.30    142.28 o 
  -1   8   6      119.38       83.70    157.43 o 
   0   8   6     4598.59     4829.44    148.35 o 
   1   8   6     7327.27     7760.56    414.67 o 
   2   8   6     6824.07     6616.58    246.49 o 
   3   8   6      113.60      325.77    144.24 o 
   4   8   6    11688.32    10849.48    541.22 o 
   5   8   6     1383.51     1459.67    135.74 o 
   6   8   6     1065.01     1156.91    206.33 o 
   7   8   6      866.69     1104.54    146.17 o 
   8   8   6        0.76      178.22    125.03 o 
   9   8   6       89.09       52.24    135.22 o 
 -10   9   6       11.00        0.00    255.46 o 
  -9   9   6     2219.86     2636.89    337.78 o 
  -8   9   6     1094.56      738.36    227.17 o 
  -7   9   6       64.10      477.03    218.95 o 
  -6   9   6      169.56      363.17    291.15 o 
  -5   9   6     4065.35     4090.16    539.79 o 
  -4   9   6    23113.57    23227.03    471.86 o 
  -3   9   6       10.18      141.67    139.93 o 
  -2   9   6     2110.33     2186.40    164.98 o 
  -1   9   6     3090.18     3170.88    206.63 o 
   0   9   6       11.98      377.77    170.72 o 
   1   9   6      661.70      886.41    141.07 o 
   2   9   6     4109.73     4226.48    151.16 o 
   3   9   6     2689.06     2469.42    162.86 o 
   4   9   6      961.42     1055.14    132.68 o 
   5   9   6       57.88      231.01    122.64 o 
   6   9   6      420.25      599.07    130.96 o 
   7   9   6     4384.22     5019.00    264.76 o 
   8   9   6       68.18      267.09    210.07 o 
  -9  10   6     1306.59     1125.47    257.35 o 
  -8  10   6     3193.95     2861.81    256.09 o 
  -7  10   6       90.22      308.86    223.56 o 
  -6  10   6     1122.72     1601.42    311.93 o 
  -5  10   6     2320.99     2475.78    194.31 o 
  -4  10   6     3531.02     3411.18    144.16 o 
  -3  10   6     2685.21     2507.37    179.54 o 
  -2  10   6     2405.73     2525.00    150.36 o 
  -1  10   6      127.00      143.05    149.97 o 
   0  10   6     4374.07     4714.76    174.35 o 
   1  10   6      186.17      309.53    167.78 o 
   2  10   6        3.00        0.00    143.18 o 
   3  10   6     1580.54     1773.02    256.10 o 
   4  10   6       57.72      114.32    136.11 o 
   5  10   6     1204.02     1284.91    298.23 o 
   6  10   6     5715.20     5679.79    230.08 o 
   7  10   6      795.55      867.19    170.69 o 
  -8  11   6      280.55      525.37    243.08 o 
  -7  11   6      192.54      276.15    228.26 o 
  -6  11   6     1015.05     1910.10    323.41 o 
  -5  11   6      106.01      176.54    162.72 o 
  -4  11   6      760.05      861.84    190.47 o 
  -3  11   6     9220.76     9559.15    286.00 o 
  -2  11   6      418.81      398.34    185.01 o 
  -1  11   6      754.70      632.39    149.64 o 
   0  11   6     2093.45     2240.81    158.05 o 
   1  11   6     6265.22     6386.58    165.91 o 
   2  11   6      293.65      265.30    154.29 o 
   3  11   6       75.00      269.52    153.88 o 
   4  11   6      147.02      362.01    145.27 o 
   5  11   6     1167.76     1363.91    195.87 o 
   6  11   6      111.54      370.22    156.11 o 
   7  11   6     4109.28     3536.12    190.43 o 
  -7  12   6       33.40        0.00    241.00 o 
  -6  12   6     6460.42     6221.51    362.09 o 
  -5  12   6     1634.81     1848.28    190.10 o 
  -4  12   6      797.07      731.81    165.41 o 
  -3  12   6     2135.05     1988.35    188.61 o 
  -2  12   6     9718.96     9018.28    164.54 o 
  -1  12   6     1380.42     1673.27    185.79 o 
   0  12   6     3399.32     3688.10    314.27 o 
   1  12   6      919.97      905.29    207.95 o 
   2  12   6      215.78      342.03    158.43 o 
   3  12   6      949.06     1220.57    164.10 o 
   4  12   6       73.97      188.87    195.73 o 
   5  12   6        7.59      256.17    241.33 o 
   6  12   6     1007.92     1025.83    187.29 o 
  -6  13   6      203.25      327.02    367.78 o 
  -5  13   6      750.81      732.03    170.77 o 
  -4  13   6     4922.55     4788.26    283.08 o 
  -3  13   6     2907.88     2534.70    185.05 o 
  -2  13   6      834.41      810.99    190.98 o 
  -1  13   6        3.86        0.00    165.17 o 
   0  13   6        8.42      408.16    190.98 o 
   1  13   6     1890.49     2025.96    195.17 o 
   2  13   6     1745.87     2107.81    212.56 o 
   3  13   6     1259.10     1535.64    198.16 o 
   4  13   6       42.75      100.48    268.28 o 
  -4  14   6        4.34        0.00    259.19 o 
  -3  14   6     1375.47     1603.15    222.04 o 
  -2  14   6      178.83      380.26    213.67 o 
  -1  14   6     1830.69     1742.33    178.72 o 
   0  14   6     2305.21     2035.19    206.31 o 
   1  14   6      344.87      558.98    214.07 o 
   2  14   6      389.41      767.15    177.31 o 
 -11   0   7     3895.30     4280.91    245.05 o 
  -9   0   7      760.34      697.60    300.73 o 
  -7   0   7     5522.22     6043.59    305.88 o 
  -5   0   7    11280.11    12516.78    501.97 o 
  -3   0   7    74667.68    82741.65   2204.37 o 
  -1   0   7    25112.63    26665.57    562.06 o 
   1   0   7    40857.63    36457.90   1062.54 o 
   3   0   7    10276.62     9591.22    322.01 o 
   5   0   7      214.01      167.26    131.73 o 
   7   0   7     4618.16     4603.47    220.58 o 
   9   0   7       40.82      342.57    317.99 o 
 -12   1   7       13.99      309.27    176.49 o 
 -11   1   7      629.78      536.74    165.30 o 
 -10   1   7     8531.85     8657.36    662.94 o 
  -9   1   7     3289.53     3629.15    178.26 o 
  -8   1   7     1123.08     1063.21    286.99 o 
  -7   1   7      869.21      680.44    280.49 o 
  -6   1   7     6390.15     7423.80    306.87 o 
  -5   1   7    16093.13    17120.04    253.66 o 
  -4   1   7    33925.83    37269.68    271.67 o 
  -3   1   7      266.75      412.92    132.75 o 
  -2   1   7     1334.38     1617.35    157.01 o 
  -1   1   7     1942.48     2120.98    123.73 o 
   0   1   7    39168.99    36474.94   1546.10 o 
   1   1   7     8009.47     7189.35    409.47 o 
   2   1   7      315.62      405.27    119.03 o 
   3   1   7     8833.75     7587.76    136.35 o 
   4   1   7      280.72      301.93    117.94 o 
   5   1   7      285.06      386.33    120.29 o 
   6   1   7     7439.35     6566.12    387.18 o 
   7   1   7      462.91      687.06    201.94 o 
   8   1   7      198.36      306.53    210.31 o 
   9   1   7      480.89      776.86    230.82 o 
  10   1   7       10.29        0.00    197.56 o 
 -12   2   7       12.04      333.54    452.07 o 
 -11   2   7       85.14      151.60    236.15 o 
 -10   2   7      341.51      628.45    220.18 o 
  -9   2   7     1525.73     1348.10    229.42 o 
  -8   2   7       20.00      186.58    217.47 o 
  -7   2   7    11492.13    11141.48    743.15 o 
  -6   2   7    19838.98    21739.10    293.64 o 
  -5   2   7      471.87      614.46    138.08 o 
  -4   2   7    27199.45    30392.47    680.73 o 
  -3   2   7     7592.02     8536.76    306.21 o 
  -2   2   7     3725.34     4173.89    137.55 o 
  -1   2   7     4564.84     4422.87    354.40 o 
   0   2   7     3352.91     3104.77    279.89 o 
   1   2   7     2201.36     2218.23    238.24 o 
   2   2   7    30771.98    27334.56   1753.88 o 
   3   2   7     9227.17     8084.71    356.08 o 
   4   2   7      372.10      394.00    128.91 o 
   5   2   7      714.70      546.64    119.58 o 
   6   2   7      555.15      485.61    120.69 o 
   7   2   7     1938.43     1905.95    168.69 o 
   8   2   7       19.82       68.37    152.03 o 
   9   2   7     2846.32     2829.37    239.79 o 
  10   2   7     1609.08     1864.49    207.55 o 
 -12   3   7     4610.87     4750.51    198.78 o 
 -11   3   7      406.60      904.25    204.00 o 
 -10   3   7       12.88       17.14    157.61 o 
  -9   3   7     1484.31     1914.95    263.05 o 
  -8   3   7       36.02       72.47    177.13 o 
  -7   3   7      645.59      608.01    186.50 o 
  -6   3   7    13332.70    13576.09    716.08 o 
  -5   3   7    28957.46    29637.89   1366.48 o 
  -4   3   7      950.10     1248.57    179.57 o 
  -3   3   7     1237.52     1386.38    152.91 o 
  -2   3   7       26.16       75.16    106.87 o 
  -1   3   7     7569.98     7814.69    660.38 o 
   0   3   7     3210.61     3606.71    359.26 o 
   1   3   7    13397.71    12354.21   1251.60 o 
   2   3   7    12790.32    11658.78   1264.87 o 
   3   3   7     9898.12     9408.25    960.33 o 
   4   3   7     3931.02     3681.90    269.34 o 
   5   3   7     2784.13     2516.29    123.48 o 
   6   3   7      792.19      768.71    152.09 o 
   7   3   7      255.45      224.70    126.47 o 
   8   3   7     2484.89     2655.39    143.11 o 
   9   3   7      331.17      536.68    192.87 o 
  10   3   7     3072.92     3565.30    211.11 o 
 -12   4   7     1419.72     1642.22    232.00 o 
 -11   4   7     2099.30     2410.74    186.78 o 
 -10   4   7      845.16     1190.13    212.23 o 
  -9   4   7      180.06      319.40    199.38 o 
  -8   4   7     7352.41     7627.49    228.11 o 
  -7   4   7     2090.48     1974.35    220.25 o 
  -6   4   7     1526.64     1645.98    259.52 o 
  -5   4   7    14837.08    16874.66    233.02 o 
  -4   4   7     1929.81     2380.70    192.45 o 
  -3   4   7     2818.26     3492.44    197.60 o 
  -2   4   7    31636.90    34771.39   2077.20 o 
  -1   4   7      660.76      755.40    143.54 o 
   0   4   7       28.54      119.61    131.33 o 
   1   4   7     8028.82     7728.88    953.40 o 
   2   4   7     3412.16     3179.03    337.68 o 
   3   4   7    12655.64    11528.24   1189.06 o 
   4   4   7     5260.89     4811.87    273.34 o 
   5   4   7      575.14      509.03    122.43 o 
   6   4   7      475.42      508.78    142.54 o 
   7   4   7     1131.68      980.77    145.92 o 
   8   4   7     2052.19     2374.01    200.04 o 
   9   4   7     5785.23     6292.03    213.44 o 
  10   4   7      507.48      515.38    255.30 o 
 -11   5   7     6498.38     6878.72    249.26 o 
 -10   5   7      242.23      327.13    186.67 o 
  -9   5   7      389.46      430.19    178.49 o 
  -8   5   7      470.44      485.97    292.69 o 
  -7   5   7     9557.33     9581.04    324.40 o 
  -6   5   7      105.15      278.28    175.62 o 
  -5   5   7      298.05      358.17    151.58 o 
  -4   5   7     2074.75     2457.55    197.67 o 
  -3   5   7     7156.47     8212.84    269.42 o 
  -2   5   7      910.77      813.34    147.23 o 
  -1   5   7     6656.24     6698.71    863.80 o 
   0   5   7     1883.67     1901.64    340.07 o 
   1   5   7      498.77      331.37    118.81 o 
   2   5   7     3396.28     3677.44    306.49 o 
   3   5   7     7260.52     7454.65    824.43 o 
   4   5   7      357.74      280.58    117.24 o 
   5   5   7    10774.50    10223.69    829.98 o 
   6   5   7      643.46      793.16    142.68 o 
   7   5   7     7273.76     7394.07    381.06 o 
   8   5   7      328.53      496.93    156.70 o 
   9   5   7     2238.61     2488.53    171.93 o 
 -11   6   7      308.26      312.20    216.23 o 
 -10   6   7     2213.98     2452.56    289.37 o 
  -9   6   7       33.52        0.00    314.46 o 
  -8   6   7    16992.15    17472.83    278.59 o 
  -7   6   7     1720.09     2120.74    285.19 o 
  -6   6   7     2017.22     2381.54    408.35 o 
  -5   6   7      834.45     1095.70    360.59 o 
  -4   6   7      246.15      649.18    157.93 o 
  -3   6   7      143.81      304.32    136.86 o 
  -2   6   7     9825.93    10390.54    840.50 o 
  -1   6   7      354.21      390.44    119.10 o 
   0   6   7       12.24      145.49    130.89 o 
   1   6   7      235.97      236.73    153.86 o 
   2   6   7      162.55       86.57    152.28 o 
   3   6   7     1549.72     1658.63    208.41 o 
   4   6   7     9717.77     9336.97    861.96 o 
   5   6   7       44.45       41.83    161.06 o 
   6   6   7      295.73      418.59    117.97 o 
   7   6   7      160.41      388.42    135.75 o 
   8   6   7     8657.33     8921.24    629.24 o 
   9   6   7      368.67      564.63    173.03 o 
 -11   7   7     3276.79     3276.84    365.34 o 
 -10   7   7      276.94       99.22    341.93 o 
  -9   7   7      801.65      764.29    226.90 o 
  -8   7   7     1300.14     1512.41    316.99 o 
  -7   7   7     3867.06     4038.97    221.12 o 
  -6   7   7     4337.59     4612.39    173.75 o 
  -5   7   7      434.88      485.63    246.42 o 
  -4   7   7     2403.22     2830.19    166.42 o 
  -3   7   7        9.34      257.33    137.86 o 
  -2   7   7      303.08      304.27    136.28 o 
  -1   7   7      882.02      948.77    126.76 o 
   0   7   7      651.02      719.16    133.39 o 
   1   7   7     5041.70     5126.42    779.96 o 
   2   7   7     3746.46     3634.64    453.78 o 
   3   7   7     8384.10     8425.11    770.59 o 
   4   7   7     5382.68     5117.01    430.70 o 
   5   7   7     7620.75     7183.73    591.63 o 
   6   7   7       58.41      186.87    147.52 o 
   7   7   7     5021.31     5255.29    266.84 o 
   8   7   7     1432.80     1335.89    147.93 o 
   9   7   7      165.90      443.86    175.47 o 
 -10   8   7      327.79        0.00    251.66 o 
  -9   8   7     2171.83     1958.26    246.51 o 
  -8   8   7     1669.96     1916.97    316.54 o 
  -7   8   7     1943.74     2525.02    303.26 o 
  -6   8   7     1731.13     1593.49    147.47 o 
  -5   8   7     4684.81     4894.75    208.24 o 
  -4   8   7    11450.45    11657.79    171.42 o 
  -3   8   7       26.16      108.38    155.48 o 
  -2   8   7     1345.49     1316.19    152.10 o 
  -1   8   7     1162.35     1091.52    123.94 o 
   0   8   7     3049.21     3159.63    164.13 o 
   1   8   7     2949.92     2991.46    143.89 o 
   2   8   7     4969.02     4854.59    367.26 o 
   3   8   7     9188.91     8813.29    400.35 o 
   4   8   7      997.71     1383.16    229.14 o 
   5   8   7      462.09      706.06    175.41 o 
   6   8   7        1.33       44.25    150.31 o 
   7   8   7       53.57      100.08    135.39 o 
   8   8   7      606.89      647.89    155.60 o 
 -10   9   7     2367.24     3101.18    364.53 o 
  -9   9   7      682.01      899.48    337.78 o 
  -8   9   7      506.77      593.96    222.38 o 
  -7   9   7     1295.99     1097.19    312.21 o 
  -6   9   7     1839.51     2034.57    180.05 o 
  -5   9   7     9603.35     9682.20    192.05 o 
  -4   9   7      653.18      771.45    156.44 o 
  -3   9   7       26.52      235.94    137.63 o 
  -2   9   7      791.57     1055.81    227.73 o 
  -1   9   7       53.01        0.00    124.46 o 
   0   9   7     1647.01     2030.31    166.89 o 
   1   9   7     6106.48     5862.87    160.66 o 
   2   9   7     5848.36     5787.11    219.37 o 
   3   9   7     3065.45     3116.98    265.93 o 
   4   9   7      115.29      382.97    132.61 o 
   5   9   7      159.84      356.78    137.75 o 
   6   9   7     4098.60     4009.72    174.65 o 
   7   9   7       77.74      149.21    150.98 o 
   8   9   7      117.23      187.34    295.80 o 
  -9  10   7     5861.10     6370.16    376.36 o 
  -8  10   7       16.92      293.95    245.07 o 
  -7  10   7      560.62      452.09    226.09 o 
  -6  10   7     5790.97     5562.20    491.94 o 
  -5  10   7      174.40       54.27    232.37 o 
  -4  10   7     2451.07     2158.20    177.37 o 
  -3  10   7     8369.53     8243.89    242.20 o 
  -2  10   7      933.92      896.63    171.26 o 
  -1  10   7     2447.24     3070.89    300.65 o 
   0  10   7      876.65      865.35    145.39 o 
   1  10   7     2379.69     2494.41    172.27 o 
   2  10   7     5782.65     5667.45    268.76 o 
   3  10   7     2297.54     2708.03    277.09 o 
   4  10   7      942.20     1222.75    156.80 o 
   5  10   7     4626.39     4556.32    170.95 o 
   6  10   7       44.63      113.63    153.42 o 
   7  10   7     3642.43     3954.89    200.94 o 
  -8  11   7      253.29        0.00    254.82 o 
  -7  11   7       90.66      218.50    235.67 o 
  -6  11   7     1760.88     2071.92    229.99 o 
  -5  11   7       32.51      243.44    150.33 o 
  -4  11   7     7373.28     7121.15    192.45 o 
  -3  11   7      721.11      639.39    140.74 o 
  -2  11   7      414.65      456.82    194.19 o 
  -1  11   7      707.41      721.74    149.98 o 
   0  11   7     8649.96     8938.96    192.81 o 
   1  11   7      468.21      566.04    153.74 o 
   2  11   7      246.94      366.05    138.69 o 
   3  11   7     1218.13     1335.75    145.36 o 
   4  11   7       10.45      187.94    142.21 o 
   5  11   7       97.88      119.04    170.08 o 
   6  11   7     4444.15     4618.80    233.50 o 
  -7  12   7     3754.24     2859.09    349.43 o 
  -6  12   7      325.90      451.18    240.37 o 
  -5  12   7     2344.30     2140.12    442.15 o 
  -4  12   7     1962.18     1943.25    213.65 o 
  -3  12   7     6884.96     6488.70    243.22 o 
  -2  12   7      799.59     1140.90    183.36 o 
  -1  12   7     5169.22     5121.26    170.33 o 
   0  12   7     1145.56     1033.22    238.59 o 
   1  12   7     4019.25     3833.34    170.71 o 
   2  12   7     2996.85     2996.09    312.90 o 
   3  12   7     1110.15     1026.83    195.15 o 
   4  12   7       18.94      214.53    142.81 o 
   5  12   7      570.77      837.01    245.50 o 
  -6  13   7     2292.32     1752.69    264.13 o 
  -5  13   7     8039.49     7612.21    257.39 o 
  -4  13   7     1485.78     1173.26    183.43 o 
  -3  13   7      363.72      269.76    197.14 o 
  -2  13   7      131.61      165.60    151.51 o 
  -1  13   7       96.10      112.03    168.95 o 
   0  13   7     2261.17     2381.04    153.97 o 
   1  13   7     5180.73     5324.01    247.62 o 
   2  13   7       76.20      433.63    201.79 o 
   3  13   7     2232.47     2343.42    234.32 o 
   4  13   7     2148.56     2301.28    223.28 o 
  -4  14   7      924.28     1123.76    360.25 o 
  -3  14   7      837.46     1389.83    222.66 o 
  -2  14   7     3206.69     3234.80    236.33 o 
  -1  14   7      663.97      767.86    161.86 o 
   0  14   7        2.51      116.08    204.54 o 
   1  14   7      188.58      249.75    183.85 o 
   2  14   7     1668.24     1706.41    214.94 o 
 -12   0   8       74.71      433.83    328.34 o 
 -10   0   8    11832.72    11759.74    969.87 o 
  -8   0   8      346.62      612.21    285.37 o 
  -6   0   8     3306.95     3324.10    283.74 o 
  -4   0   8    27772.14    31091.66    751.60 o 
  -2   0   8     4386.19     4320.65    205.39 o 
   0   0   8    44916.33    43331.79    961.83 o 
   2   0   8     5893.87     5785.40    174.47 o 
   4   0   8     3321.05     2971.59    247.69 o 
   6   0   8    19181.51    17997.88    540.51 o 
   8   0   8      176.57      608.15    312.57 o 
  10   0   8       12.91      326.39    352.24 o 
 -12   1   8      121.60      444.29    178.45 o 
 -11   1   8     2891.41     2253.33    170.43 o 
 -10   1   8      722.15      462.26    274.23 o 
  -9   1   8      392.24      570.46    211.66 o 
  -8   1   8     7990.51     8493.61    326.12 o 
  -7   1   8     2084.08     2215.08    281.12 o 
  -6   1   8     5141.85     5517.83    318.85 o 
  -5   1   8    14397.48    15061.20    280.63 o 
  -4   1   8      631.87      779.04    151.89 o 
  -3   1   8     1819.67     1916.90    184.20 o 
  -2   1   8      130.23      252.22    130.71 o 
  -1   1   8    32217.66    31396.84    952.60 o 
   0   1   8    10528.27     9885.63    295.97 o 
   1   1   8     1463.38     1304.22    116.99 o 
   2   1   8    10822.46     9603.74    348.53 o 
   3   1   8    11957.56    10807.57    223.35 o 
   4   1   8     2033.20     1820.64    112.53 o 
   5   1   8     8722.82     7892.14    145.70 o 
   6   1   8      276.91      291.88    110.18 o 
   7   1   8     3713.05     3838.27    298.82 o 
   8   1   8      269.60      220.54    189.45 o 
   9   1   8      110.90       66.97    226.45 o 
  10   1   8      422.43      666.26    262.37 o 
 -12   2   8      730.64      664.20    161.14 o 
 -11   2   8     1275.59     1492.57    289.52 o 
 -10   2   8     2312.87     2395.19    229.05 o 
  -9   2   8       88.21      122.73    163.49 o 
  -8   2   8      452.44      587.20    188.40 o 
  -7   2   8    10543.08    11047.58    257.78 o 
  -6   2   8     5267.88     5577.59    147.29 o 
  -5   2   8     8380.27     8979.76    211.22 o 
  -4   2   8     5372.57     5964.32    221.08 o 
  -3   2   8     1117.66     1166.38    137.03 o 
  -2   2   8     1549.66     1764.56    156.73 o 
  -1   2   8     3696.79     3353.15    249.95 o 
   0   2   8     3413.48     3312.84    145.11 o 
   1   2   8    51894.45    45402.20   3122.58 o 
   2   2   8     9688.13     8415.01    442.26 o 
   3   2   8      720.89      646.39     98.09 o 
   4   2   8      204.09      168.21    148.10 o 
   5   2   8     4486.48     4027.27    139.90 o 
   6   2   8     2154.36     1894.45    269.21 o 
   7   2   8       17.55       73.72    129.00 o 
   8   2   8     1686.70     1795.54    183.12 o 
   9   2   8      153.08      292.43    230.13 o 
  10   2   8      442.50      190.92    591.47 o 
 -12   3   8      150.01      241.06    224.62 o 
 -11   3   8       38.42      305.56    217.82 o 
 -10   3   8      295.68      445.94    183.60 o 
  -9   3   8      154.23       52.68    195.10 o 
  -8   3   8       57.54       88.08    189.00 o 
  -7   3   8    21399.27    21004.14   2012.53 o 
  -6   3   8    10076.62     9895.03    521.24 o 
  -5   3   8      484.25      704.17    176.95 o 
  -4   3   8        6.65      128.87    153.70 o 
  -3   3   8     5263.66     6103.16    413.62 o 
  -2   3   8     2910.08     2863.50    230.87 o 
  -1   3   8     5510.64     6067.79    509.36 o 
   0   3   8    24695.92    23096.06   2001.64 o 
   1   3   8      751.43      688.95    129.23 o 
   2   3   8     5330.89     4665.40    324.69 o 
   3   3   8     8387.71     7375.01    671.29 o 
   4   3   8     5389.11     5088.34    144.36 o 
   5   3   8      280.37      131.21    174.40 o 
   6   3   8      342.03      367.91    141.26 o 
   7   3   8     3148.65     2886.36    194.06 o 
   8   3   8      500.53      507.82    179.87 o 
   9   3   8     4582.45     5474.97    245.62 o 
  10   3   8     1140.36     1539.60    213.22 o 
 -11   4   8     2243.83     2204.63    193.10 o 
 -10   4   8      819.82      804.96    223.79 o 
  -9   4   8     6712.34     6803.68    319.07 o 
  -8   4   8     2142.11     2357.18    228.15 o 
  -7   4   8      507.76      986.41    296.66 o 
  -6   4   8     9986.29     9143.48    196.23 o 
  -5   4   8     4017.54     3921.69    166.65 o 
  -4   4   8      102.39      336.47    151.58 o 
  -3   4   8     9916.01    10749.68    181.79 o 
  -2   4   8     8214.58     9064.96    451.09 o 
  -1   4   8    10809.61    11622.65   1115.86 o 
   0   4   8    21573.16    21695.06   2322.04 o 
   1   4   8     7998.29     7861.00    881.06 o 
   2   4   8     2772.35     2751.49    334.64 o 
   3   4   8     4237.36     4087.27    430.25 o 
   4   4   8      245.21      257.94    152.91 o 
   5   4   8     2421.12     2369.71    117.13 o 
   6   4   8      951.85      731.85    132.41 o 
   7   4   8     6189.47     6444.92    357.24 o 
   8   4   8     5215.54     5599.25    170.95 o 
   9   4   8       30.84      191.47    278.18 o 
 -11   5   8      196.64        3.92    207.57 o 
 -10   5   8      970.47     1266.65    263.56 o 
  -9   5   8       77.52      233.95    222.93 o 
  -8   5   8    21571.68    21848.58    357.84 o 
  -7   5   8     3473.98     3722.70    303.17 o 
  -6   5   8      121.55      758.93    198.54 o 
  -5   5   8      968.01     1032.22    138.25 o 
  -4   5   8      131.78      376.20    151.32 o 
  -3   5   8      634.88      705.22    162.28 o 
  -2   5   8    22842.78    24166.95   1463.38 o 
  -1   5   8     1190.49      994.20    157.30 o 
   0   5   8      207.66      198.97    133.58 o 
   1   5   8      183.42      278.71    119.96 o 
   2   5   8      795.59      724.44    146.75 o 
   3   5   8       53.11       65.67    120.47 o 
   4   5   8     7559.52     7097.48    573.35 o 
   5   5   8       48.89      192.74    159.96 o 
   6   5   8     4016.32     4413.66    311.85 o 
   7   5   8     1008.69     1555.34    203.49 o 
   8   5   8     4600.74     4383.67    155.59 o 
   9   5   8      141.72      140.63    173.15 o 
 -11   6   8     3237.53     2948.28    367.42 o 
 -10   6   8      116.18        0.00    237.29 o 
  -9   6   8    10086.68    10506.81    340.67 o 
  -8   6   8     1216.74      926.68    220.49 o 
  -7   6   8     5273.74     5473.21    301.27 o 
  -6   6   8      386.23      607.83    198.75 o 
  -5   6   8     4291.62     4727.04    309.63 o 
  -4   6   8      474.82      515.97    190.30 o 
  -3   6   8     7107.26     7700.45    389.20 o 
  -2   6   8      100.60      106.66    120.63 o 
  -1   6   8    10520.63    11024.24   1511.30 o 
   0   6   8       30.71      192.10    150.51 o 
   1   6   8       70.78       53.80    117.47 o 
   2   6   8     3646.01     3685.41    717.51 o 
   3   6   8     9259.77     8833.07    652.03 o 
   4   6   8     3854.91     3552.06    271.40 o 
   5   6   8     1091.65      983.81    127.27 o 
   6   6   8       14.10       14.66    149.53 o 
   7   6   8     5945.35     6252.36    166.27 o 
   8   6   8        9.53      406.48    189.40 o 
   9   6   8      138.57        0.00    167.33 o 
 -10   7   8       58.14        0.00    341.57 o 
  -9   7   8       15.36      508.11    326.21 o 
  -8   7   8     7853.04     8474.99    348.08 o 
  -7   7   8     8561.29     9071.03    329.01 o 
  -6   7   8     3839.56     4051.44    174.80 o 
  -5   7   8     1666.89     1833.34    200.88 o 
  -4   7   8      475.51      438.64    207.11 o 
  -3   7   8     3354.51     3479.85    231.95 o 
  -2   7   8     3259.72     3494.88    209.66 o 
  -1   7   8      136.29      197.02    121.04 o 
   0   7   8       50.59       35.59    192.03 o 
   1   7   8     4241.72     3928.63    391.75 o 
   2   7   8       17.63       87.64    158.83 o 
   3   7   8     3422.82     3727.01    420.66 o 
   4   7   8      537.24      594.14    143.07 o 
   5   7   8       17.57        0.00    150.96 o 
   6   7   8     2386.85     2499.87    362.71 o 
   7   7   8     1134.24     1306.39    166.96 o 
   8   7   8      532.58      721.20    198.51 o 
 -10   8   8     1395.54     1314.42    256.81 o 
  -9   8   8     2341.90     2167.82    253.83 o 
  -8   8   8     3557.95     3374.71    246.69 o 
  -7   8   8      906.18     1060.77    221.48 o 
  -6   8   8    11839.58    11208.56    200.46 o 
  -5   8   8     7864.99     7968.63    218.67 o 
  -4   8   8      949.31      927.46    199.51 o 
  -3   8   8      192.37      386.95    137.28 o 
  -2   8   8     2367.23     2360.96    189.49 o 
  -1   8   8      145.87      242.31    137.98 o 
   0   8   8      444.92      329.02    124.40 o 
   1   8   8    10768.89    10258.58    831.31 o 
   2   8   8     2474.89     2415.02    169.46 o 
   3   8   8      182.60      242.35    126.92 o 
   4   8   8        0.15        0.00    145.39 o 
   5   8   8      268.33      477.99    150.53 o 
   6   8   8      166.85      372.29    252.54 o 
   7   8   8     1369.60     1493.07    290.75 o 
   8   8   8     6130.98     6516.04    383.28 o 
  -9   9   8     1756.95     2267.40    340.40 o 
  -8   9   8     1241.63      891.61    333.80 o 
  -7   9   8     3219.98     3498.51    341.75 o 
  -6   9   8     4350.95     4362.07    384.18 o 
  -5   9   8       32.29      345.27    265.76 o 
  -4   9   8     1281.31     1261.74    167.29 o 
  -3   9   8     2706.60     2811.93    175.37 o 
  -2   9   8      439.77      518.70    142.91 o 
  -1   9   8      120.70      141.30    114.75 o 
   0   9   8    10047.09     9609.78    600.92 o 
   1   9   8       65.09      217.45    173.39 o 
   2   9   8     4370.06     3892.72    291.87 o 
   3   9   8     1652.68     1847.85    187.06 o 
   4   9   8      268.25      297.04    123.52 o 
   5   9   8     2153.30     2438.01    134.53 o 
   6   9   8       30.07       68.43    151.32 o 
   7   9   8      133.70      139.71    140.87 o 
  -9  10   8      118.35      181.81    369.31 o 
  -8  10   8       38.02       97.68    241.00 o 
  -7  10   8     2510.73     2093.63    248.23 o 
  -6  10   8      718.02     1145.59    722.86 o 
  -5  10   8     1091.93      942.90    171.92 o 
  -4  10   8     7438.68     7106.35    615.69 o 
  -3  10   8      633.60      823.76    178.42 o 
  -2  10   8     1378.40     1425.16    167.56 o 
  -1  10   8       62.64       73.75    121.02 o 
   0  10   8     5892.25     5187.54    228.59 o 
   1  10   8     3072.46     2943.84    317.14 o 
   2  10   8      291.54      491.15    132.85 o 
   3  10   8        8.57       82.84    123.49 o 
   4  10   8     1321.27     1407.19    161.13 o 
   5  10   8      588.06      850.62    148.30 o 
   6  10   8     4109.96     4502.34    433.74 o 
   7  10   8      138.69      400.37    166.04 o 
  -8  11   8      892.00     1742.48    360.01 o 
  -7  11   8      192.91      162.02    343.74 o 
  -6  11   8       31.70        4.74    182.36 o 
  -5  11   8     4801.76     4705.80    190.28 o 
  -4  11   8     2325.03     2298.52    196.28 o 
  -3  11   8     1074.08     1000.91    136.94 o 
  -2  11   8      427.40      547.83    136.91 o 
  -1  11   8     9217.60     8541.12    774.37 o 
   0  11   8     1158.80     1182.97    200.94 o 
   1  11   8     1988.81     1707.81    156.33 o 
   2  11   8        3.39      198.81    139.93 o 
   3  11   8       80.81      156.35    132.23 o 
   4  11   8      160.38        0.00    217.02 o 
   5  11   8     3640.04     3425.67    360.40 o 
   6  11   8      284.19      438.77    137.42 o 
  -7  12   8      871.86      573.54    353.77 o 
  -6  12   8       34.23      265.47    234.94 o 
  -5  12   8     5211.68     4493.77    352.28 o 
  -4  12   8     4672.67     4023.35    218.79 o 
  -3  12   8      459.82      542.49    141.32 o 
  -2  12   8     2130.55     2124.74    221.74 o 
  -1  12   8     1353.47     1496.97    161.00 o 
   0  12   8     7491.10     7191.23    286.67 o 
   1  12   8      642.44      318.01    130.93 o 
   2  12   8     3438.65     3684.06    222.75 o 
   3  12   8      173.15      169.68    159.42 o 
   4  12   8      104.36      448.22    156.18 o 
   5  12   8        9.13        0.00    148.93 o 
  -5  13   8      640.62      418.93    253.00 o 
  -4  13   8      771.34      877.55    213.51 o 
  -3  13   8      259.80      264.61    189.38 o 
  -2  13   8      128.27      448.89    162.32 o 
  -1  13   8     2523.00     2316.98    157.82 o 
   0  13   8     3290.96     3107.51    241.04 o 
   1  13   8      665.55      759.37    172.85 o 
   2  13   8     1586.97     1781.47    144.59 o 
   3  13   8     4883.60     4157.30    182.16 o 
  -3  14   8     2217.70     2026.15    202.97 o 
  -2  14   8      137.64      297.81    198.50 o 
  -1  14   8      105.43       85.87    161.56 o 
   0  14   8       28.49      292.72    181.36 o 
   1  14   8     4765.50     4107.47    287.56 o 
 -11   0   9     5140.35     5473.82    253.77 o 
  -9   0   9     2702.89     2236.13    381.06 o 
  -7   0   9       67.18      444.14    265.40 o 
  -5   0   9     2394.08     2558.62    192.77 o 
  -3   0   9    22195.25    24423.84    697.38 o 
  -1   0   9    34256.39    34340.00   2159.64 o 
   1   0   9     1308.91     1081.73    184.27 o 
   3   0   9      869.82      746.24    126.95 o 
   5   0   9    36056.13    34140.07    374.24 o 
   7   0   9     5346.51     5218.12    309.31 o 
   9   0   9      417.49     1359.70    337.42 o 
 -12   1   9       79.67        0.00    208.58 o 
 -11   1   9     2194.94     2099.09    376.09 o 
 -10   1   9     5421.29     5620.64    863.83 o 
  -9   1   9       64.23       89.82    299.74 o 
  -8   1   9       35.06      169.43    288.17 o 
  -7   1   9     2379.63     2548.97    298.11 o 
  -6   1   9      977.45     1141.63    195.17 o 
  -5   1   9     2640.04     2904.27    166.25 o 
  -4   1   9     8270.68    10079.75    202.23 o 
  -3   1   9     1882.54     1857.38    196.54 o 
  -2   1   9    46566.32    48788.27   1466.90 o 
  -1   1   9    30836.99    32990.73    839.10 o 
   0   1   9     3779.95     3296.19    113.48 o 
   1   1   9     5976.65     5522.57    317.45 o 
   2   1   9    12867.29    11704.93    343.97 o 
   3   1   9     2509.03     2219.69    144.36 o 
   4   1   9     8136.28     7188.55    116.52 o 
   5   1   9     2728.35     2392.99    100.86 o 
   6   1   9    11896.50    11322.89    398.56 o 
   7   1   9     1137.80     1366.37    267.96 o 
   8   1   9     2296.39     2396.19    225.67 o 
   9   1   9      208.86      359.98    166.33 o 
 -12   2   9      480.61      657.76    167.89 o 
 -11   2   9     1389.47     1503.07    227.39 o 
 -10   2   9     3472.77     3906.81    296.08 o 
  -9   2   9      321.88      602.37    196.80 o 
  -8   2   9     2053.72     2099.92    188.50 o 
  -7   2   9     4868.49     5165.35    238.07 o 
  -6   2   9     4191.46     4410.72    183.47 o 
  -5   2   9     3364.57     3740.20    161.59 o 
  -4   2   9      310.17      349.52    123.68 o 
  -3   2   9     3169.98     3510.56    141.05 o 
  -2   2   9     5147.18     5828.35    226.43 o 
  -1   2   9    11415.90    11720.98    606.26 o 
   0   2   9    34590.63    31801.36   2249.76 o 
   1   2   9     6537.20     5894.96    552.82 o 
   2   2   9        1.81        0.00     98.20 o 
   3   2   9     2596.38     2472.93    275.84 o 
   4   2   9    11326.51    10174.04    491.59 o 
   5   2   9     2688.71     2611.34    204.91 o 
   6   2   9       12.60      238.04    186.65 o 
   7   2   9      669.51     1133.45    160.37 o 
   8   2   9        0.44       97.91    191.34 o 
   9   2   9     1076.33     1439.74    176.29 o 
 -12   3   9      112.54      172.07    243.43 o 
 -11   3   9     1564.62     1691.69    184.09 o 
 -10   3   9      461.20      453.64    177.94 o 
  -9   3   9       52.14      154.71    198.80 o 
  -8   3   9    10972.43    10605.30    852.74 o 
  -7   3   9     1300.07     1744.36    209.39 o 
  -6   3   9     1673.34     1770.76    172.10 o 
  -5   3   9      592.51      486.82    132.60 o 
  -4   3   9     9969.45    10466.50    607.16 o 
  -3   3   9     4831.56     5379.56    334.51 o 
  -2   3   9     5386.59     5919.25    353.97 o 
  -1   3   9     6614.40     6414.48    516.67 o 
   0   3   9     8992.21     8918.52    722.12 o 
   1   3   9    11738.77    10605.10    962.18 o 
   2   3   9     7573.39     7095.86    402.55 o 
   3   3   9    13667.76    12526.35    936.38 o 
   4   3   9      469.87      376.46    153.88 o 
   5   3   9     1642.96     1557.40    115.07 o 
   6   3   9     1855.99     2036.69    147.51 o 
   7   3   9     3174.66     3231.39    266.68 o 
   8   3   9     3513.98     3855.06    383.12 o 
   9   3   9      692.44      677.61    209.19 o 
 -11   4   9      247.08      329.20    229.82 o 
 -10   4   9     1111.77     1222.80    235.43 o 
  -9   4   9     4419.85     4366.22    257.44 o 
  -8   4   9     2342.43     2857.56    302.81 o 
  -7   4   9     9532.62    10744.07    598.21 o 
  -6   4   9     3386.53     3364.38    176.79 o 
  -5   4   9      640.75      577.91    160.88 o 
  -4   4   9     3147.00     3447.57    281.53 o 
  -3   4   9    20537.69    21772.19    240.67 o 
  -2   4   9     5686.49     5754.85    214.89 o 
  -1   4   9     1250.73     1601.32    286.47 o 
   0   4   9    11886.82    11995.55   1121.00 o 
   1   4   9      182.53      266.74    134.00 o 
   2   4   9      613.98      537.51    119.81 o 
   3   4   9     2547.60     2284.48    125.86 o 
   4   4   9     6703.21     6567.54    674.38 o 
   5   4   9     3000.57     2829.59    147.03 o 
   6   4   9     3027.64     2718.59    128.98 o 
   7   4   9     4883.38     5349.92    148.74 o 
   8   4   9     1492.47     1685.78    165.26 o 
   9   4   9      329.40      535.71    155.66 o 
 -11   5   9       98.03      579.77    351.69 o 
 -10   5   9       25.79      423.53    327.48 o 
  -9   5   9    15243.07    14879.95    286.45 o 
  -8   5   9     2550.36     2710.72    216.51 o 
  -7   5   9      141.85       32.61    146.61 o 
  -6   5   9      821.60     1090.70    207.92 o 
  -5   5   9      792.85      802.95    136.35 o 
  -4   5   9     3577.48     3734.00    144.24 o 
  -3   5   9    23856.60    26332.48    795.10 o 
  -2   5   9     2674.26     3003.37    147.96 o 
  -1   5   9     9168.69     9086.79    791.67 o 
   0   5   9       25.46      180.97    134.23 o 
   1   5   9      392.87      502.85    204.76 o 
   2   5   9      536.89      314.02    134.38 o 
   3   5   9     1637.50     1791.64    266.11 o 
   4   5   9      799.19      771.29    113.24 o 
   5   5   9     2420.70     2368.35    150.71 o 
   6   5   9     3980.15     3943.71    188.94 o 
   7   5   9     2200.12     2316.64    294.29 o 
   8   5   9      700.33      631.00    193.14 o 
   9   5   9      427.05      517.02    221.92 o 
 -11   6   9      131.80      179.19    258.26 o 
 -10   6   9     8334.24     8852.26    364.53 o 
  -9   6   9       94.32        0.00    227.72 o 
  -8   6   9     9625.43     9338.87    260.34 o 
  -7   6   9      290.98      169.16    216.46 o 
  -6   6   9     4211.69     4333.13    361.09 o 
  -5   6   9       15.99      158.32    137.29 o 
  -4   6   9     1713.36     2015.37    347.40 o 
  -3   6   9      417.50      531.33    148.23 o 
  -2   6   9    33862.98    34064.41   2836.93 o 
  -1   6   9       86.27       78.22    154.83 o 
   0   6   9       97.81      170.76    132.92 o 
   1   6   9     3241.79     2992.99    395.59 o 
   2   6   9       26.22      130.17    136.20 o 
   3   6   9     1832.85     2077.94    262.96 o 
   4   6   9       77.18      131.07    124.63 o 
   5   6   9        3.98       86.33    144.27 o 
   6   6   9     5175.45     5620.29    170.49 o 
   7   6   9     1586.63     1865.47    405.74 o 
   8   6   9     1319.34     1837.01    197.71 o 
 -10   7   9      298.99      674.92    253.65 o 
  -9   7   9     9455.87     9717.85    360.64 o 
  -8   7   9     5334.94     5753.16    239.19 o 
  -7   7   9     1237.44     1326.26    214.66 o 
  -6   7   9      842.87     1253.97    201.82 o 
  -5   7   9    12201.99    13225.80    197.59 o 
  -4   7   9     1687.78     1929.35    362.90 o 
  -3   7   9     2437.99     2393.49    147.84 o 
  -2   7   9     1761.78     1833.72    121.30 o 
  -1   7   9     3034.58     2819.05    170.65 o 
   0   7   9     1164.04     1061.41    130.75 o 
   1   7   9     2380.09     2286.43    162.67 o 
   2   7   9     3277.65     3389.65    422.82 o 
   3   7   9     1222.26     1298.85    168.56 o 
   4   7   9     1358.62     1423.70    164.58 o 
   5   7   9      176.49      439.46    134.53 o 
   6   7   9     2544.93     2437.81    245.34 o 
   7   7   9      431.54      491.20    136.69 o 
   8   7   9     1907.74     2106.07    180.59 o 
 -10   8   9        9.54        0.00    371.75 o 
  -9   8   9     1097.39      931.46    347.00 o 
  -8   8   9       11.09      377.27    323.95 o 
  -7   8   9    10661.46    10408.41    475.81 o 
  -6   8   9    10375.67    10202.03    203.18 o 
  -5   8   9     4010.12     3725.55    170.11 o 
  -4   8   9       46.28      276.35    161.42 o 
  -3   8   9    12718.67    12753.14    577.97 o 
  -2   8   9      832.75      708.65    148.55 o 
  -1   8   9      700.39      782.96    124.89 o 
   0   8   9     5453.13     5071.19    537.63 o 
   1   8   9      538.58      548.85    106.82 o 
   2   8   9      560.36      737.82    217.99 o 
   3   8   9     2762.90     3103.91    185.47 o 
   4   8   9     1390.71     1524.46    257.34 o 
   5   8   9      426.44      609.86    139.55 o 
   6   8   9       18.58       59.17    189.28 o 
   7   8   9     2018.08     1968.66    258.57 o 
  -9   9   9       96.61        0.00    250.04 o 
  -8   9   9     5521.65     5382.04    348.26 o 
  -7   9   9     3296.04     3292.54    492.93 o 
  -6   9   9      222.87      493.84    176.37 o 
  -5   9   9     2858.61     3057.54    178.55 o 
  -4   9   9     7931.40     7189.77    165.11 o 
  -3   9   9       15.36        0.00    140.75 o 
  -2   9   9      134.29      167.12    150.76 o 
  -1   9   9     4803.02     4243.76    183.68 o 
   0   9   9     3319.05     3166.46    195.04 o 
   1   9   9     4846.75     4416.03    306.06 o 
   2   9   9       72.38        0.00    132.66 o 
   3   9   9     1116.08     1239.94    124.08 o 
   4   9   9       76.55       96.63    156.12 o 
   5   9   9      765.24      585.59    164.12 o 
   6   9   9      180.16      375.87    172.36 o 
   7   9   9       21.82      237.13    146.57 o 
  -8  10   9      555.49      827.64    248.95 o 
  -7  10   9     2324.35     2328.43    195.68 o 
  -6  10   9        9.89        0.00    156.70 o 
  -5  10   9     2718.81     2266.91    160.92 o 
  -4  10   9        0.75      476.42    215.42 o 
  -3  10   9     1242.77     1127.56    148.46 o 
  -2  10   9     1710.53     1704.52    236.71 o 
  -1  10   9    11390.52     9963.04    669.53 o 
   0  10   9    10117.38     9476.89    682.61 o 
   1  10   9      959.67      865.35    135.59 o 
   2  10   9       86.52      245.65    137.05 o 
   3  10   9        7.19        0.00    144.20 o 
   4  10   9     1864.81     1803.60    135.55 o 
   5  10   9     5420.81     5053.63    413.20 o 
   6  10   9        1.02        0.00    169.71 o 
  -8  11   9      138.11      929.48    368.05 o 
  -7  11   9      704.58      414.26    197.26 o 
  -6  11   9       30.63      190.29    196.27 o 
  -5  11   9     3748.49     3960.26    293.91 o 
  -4  11   9     1411.34     1577.44    535.09 o 
  -3  11   9       19.91      260.39    148.48 o 
  -2  11   9     8735.87     8084.19    546.86 o 
  -1  11   9      344.03      440.69    158.17 o 
   0  11   9     3264.85     3028.94    268.46 o 
   1  11   9      249.76      365.27    127.32 o 
   2  11   9     2325.59     2532.03    137.35 o 
   3  11   9      697.63      929.58    135.47 o 
   4  11   9     3870.03     3847.49    260.48 o 
   5  11   9       36.25      506.76    178.45 o 
  -6  12   9     2668.93     3320.37    642.30 o 
  -5  12   9      962.59     1269.29    528.63 o 
  -4  12   9     1806.50     1815.44    191.91 o 
  -3  12   9      597.60      595.71    157.30 o 
  -2  12   9       40.88       95.69    150.49 o 
  -1  12   9     5243.77     4634.56    383.88 o 
   0  12   9     1090.81     1049.40    160.18 o 
   1  12   9     2105.29     2122.76    171.44 o 
   2  12   9      941.43     1400.79    281.12 o 
   3  12   9      880.64      935.53    173.43 o 
   4  12   9      297.79      679.26    188.49 o 
  -5  13   9      716.35      667.10    182.52 o 
  -4  13   9      248.94      359.11    190.13 o 
  -3  13   9      199.35      103.76    173.28 o 
  -2  13   9     2677.13     2389.46    172.16 o 
  -1  13   9      682.35      689.16    176.30 o 
   0  13   9      406.53      872.58    275.70 o 
   1  13   9     4273.75     4094.48    209.16 o 
   2  13   9     3735.93     3354.39    164.18 o 
 -12   0  10     2268.08     2436.83    264.96 o 
 -10   0  10    11357.49    11142.79    373.29 o 
  -8   0  10      805.00      898.03    296.57 o 
  -6   0  10      734.37      772.32    197.42 o 
  -4   0  10      709.21      890.15    156.56 o 
  -2   0  10    25834.54    27682.11   1015.59 o 
   0   0  10      775.47      598.63    149.36 o 
   2   0  10       29.43      246.19    182.61 o 
   4   0  10    26218.25    23361.82   1543.32 o 
   6   0  10     3727.20     3724.70    152.04 o 
   8   0  10     3768.52     4027.76    241.81 o 
 -12   1  10     1334.98     1444.80    217.36 o 
 -11   1  10     9884.37     8952.49    272.79 o 
 -10   1  10      934.93      722.11    315.14 o 
  -9   1  10       41.96      132.29    303.71 o 
  -8   1  10      164.88      142.41    295.67 o 
  -7   1  10     3135.98     3603.33    309.31 o 
  -6   1  10      778.67      856.54    140.07 o 
  -5   1  10      164.59      253.94    132.18 o 
  -4   1  10     1436.60     1669.84    139.56 o 
  -3   1  10     5394.86     5795.53    244.21 o 
  -2   1  10     3818.20     3657.52    127.60 o 
  -1   1  10     5558.57     5372.95    202.71 o 
   0   1  10     1365.42     1171.90    108.48 o 
   1   1  10     4821.36     4491.42    179.56 o 
   2   1  10     4770.50     4184.25    116.67 o 
   3   1  10     5650.58     5537.83    141.66 o 
   4   1  10      853.39     1000.94    110.95 o 
   5   1  10    15016.66    14171.36    251.17 o 
   6   1  10      192.38      374.81    133.99 o 
   7   1  10      588.90      784.26    208.73 o 
   8   1  10     1180.44     1191.70    228.44 o 
   9   1  10      144.44      496.32    214.75 o 
 -12   2  10      870.48      688.13    228.65 o 
 -11   2  10     3192.08     3296.30    218.70 o 
 -10   2  10      212.82      389.97    188.03 o 
  -9   2  10        6.48      101.18    191.54 o 
  -8   2  10     5781.76     6403.15    249.12 o 
  -7   2  10     1149.07     1312.22    175.43 o 
  -6   2  10     1288.58     1471.69    141.73 o 
  -5   2  10     5501.04     5951.64    171.15 o 
  -4   2  10     4371.00     4623.88    274.97 o 
  -3   2  10     4844.03     5297.56    218.80 o 
  -2   2  10     1915.27     1869.36    137.75 o 
  -1   2  10     8715.84     9057.39    511.29 o 
   0   2  10      145.14      180.37    107.74 o 
   1   2  10      329.12      348.66    118.87 o 
   2   2  10     7575.87     7428.75    291.30 o 
   3   2  10    13123.96    11886.60    577.76 o 
   4   2  10      999.10      896.26    137.11 o 
   5   2  10      145.43      271.67    212.13 o 
   6   2  10       32.83      185.77    205.03 o 
   7   2  10      231.46      321.78    150.43 o 
   8   2  10     2983.31     3368.10    191.64 o 
   9   2  10     3446.75     4627.05    256.02 o 
 -11   3  10       40.85      306.89    228.33 o 
 -10   3  10     1246.79     1010.58    218.00 o 
  -9   3  10     3266.93     3291.16    215.75 o 
  -8   3  10      265.63      482.32    177.51 o 
  -7   3  10     1826.01     2135.03    150.71 o 
  -6   3  10     4978.19     4893.56    167.97 o 
  -5   3  10    21590.87    22788.81   1143.65 o 
  -4   3  10      108.82      274.80    136.26 o 
  -3   3  10     1170.53     1199.57    132.85 o 
  -2   3  10     3136.02     3479.50    184.93 o 
  -1   3  10     8320.82     8180.59    602.79 o 
   0   3  10     8160.48     7737.33    765.72 o 
   1   3  10     6667.21     5983.78    423.20 o 
   2   3  10     5292.87     5044.48    227.30 o 
   3   3  10     9065.34     8530.00    487.94 o 
   4   3  10     1332.96     1336.98    203.33 o 
   5   3  10       92.15      219.61    138.81 o 
   6   3  10     3043.72     3263.27    136.51 o 
   7   3  10     3268.78     3398.76    265.81 o 
   8   3  10      378.43      989.18    196.35 o 
   9   3  10        0.44      309.12    249.26 o 
 -11   4  10        4.28       56.65    211.10 o 
 -10   4  10     2033.42     2027.67    218.00 o 
  -9   4  10     7744.88     8341.08    341.30 o 
  -8   4  10     7970.52     8632.86    258.89 o 
  -7   4  10      805.40     1269.23    205.24 o 
  -6   4  10     4230.36     4869.29    302.17 o 
  -5   4  10       10.89      245.32    197.31 o 
  -4   4  10    11045.15    11957.73    368.16 o 
  -3   4  10    10065.65    10916.17    199.49 o 
  -2   4  10      274.78      381.09    156.15 o 
  -1   4  10      388.05      266.05    151.39 o 
   0   4  10     1439.55     1504.43    153.81 o 
   1   4  10     2137.86     2292.25    204.62 o 
   2   4  10     5825.49     5147.14    508.46 o 
   3   4  10     2631.92     2491.75    128.45 o 
   4   4  10     7049.46     6867.03    356.15 o 
   5   4  10     2391.80     2469.23    199.22 o 
   6   4  10     1548.78     1799.53    355.40 o 
   7   4  10     2338.57     2292.39    162.79 o 
   8   4  10      182.57       38.27    150.79 o 
 -11   5  10       86.41       11.39    359.47 o 
 -10   5  10     7592.39     7834.14    363.08 o 
  -9   5  10     1461.12     1447.80    236.75 o 
  -8   5  10      373.04      770.80    297.75 o 
  -7   5  10       66.23      256.65    205.90 o 
  -6   5  10     5883.10     6071.85    166.50 o 
  -5   5  10     5435.11     5758.37    211.68 o 
  -4   5  10    25290.95    27449.94    396.33 o 
  -3   5  10      577.27      705.16    168.40 o 
  -2   5  10    12765.63    12414.17    827.41 o 
  -1   5  10     1228.55     1383.63    157.97 o 
   0   5  10     5730.63     5586.68    566.00 o 
   1   5  10      165.16      331.71    121.38 o 
   2   5  10       12.11      238.99    119.89 o 
   3   5  10      836.52      977.61    150.43 o 
   4   5  10     2516.48     2328.25    179.48 o 
   5   5  10       67.29      236.82    128.02 o 
   6   5  10     7187.03     7000.01    169.96 o 
   7   5  10       44.45       25.90    186.30 o 
   8   5  10      737.43      695.47    259.81 o 
 -11   6  10     2209.82     2404.12    374.83 o 
 -10   6  10        1.91       72.29    349.07 o 
  -9   6  10     6296.95     7115.75    256.00 o 
  -8   6  10     1674.85     1754.22    228.44 o 
  -7   6  10     4702.33     5138.19    221.12 o 
  -6   6  10        0.76      267.35    164.44 o 
  -5   6  10      184.20       38.40    570.64 o 
  -4   6  10      760.50      825.03    139.33 o 
  -3   6  10    30480.82    31421.50    787.25 o 
  -2   6  10      230.53      283.83    142.76 o 
  -1   6  10      615.53      817.97    245.94 o 
   0   6  10      425.38      513.20    182.13 o 
   1   6  10     5973.90     5872.31    816.03 o 
   2   6  10      740.51      487.97    160.18 o 
   3   6  10      636.19      511.42    140.80 o 
   4   6  10       29.92      182.80    166.42 o 
   5   6  10     1109.91     1336.02    151.91 o 
   6   6  10       34.15      197.73    141.99 o 
   7   6  10      591.03      872.80    196.72 o 
   8   6  10        5.36        0.31    203.99 o 
 -10   7  10     2472.26     3244.40    370.40 o 
  -9   7  10     2769.72     3005.03    342.93 o 
  -8   7  10      378.26      517.60    320.97 o 
  -7   7  10      716.68      883.62    215.44 o 
  -6   7  10     5491.01     5637.44    577.24 o 
  -5   7  10     8567.31     9298.76    245.74 o 
  -4   7  10    26632.21    25909.91    859.08 o 
  -3   7  10     6993.15     6942.85    258.52 o 
  -2   7  10     2529.32     2550.59    178.37 o 
  -1   7  10       40.15      192.07    149.61 o 
   0   7  10    10000.83    10271.75   1228.18 o 
   1   7  10     4225.56     4097.50    396.55 o 
   2   7  10       10.54        0.00    160.74 o 
   3   7  10     7349.53     6714.15    561.53 o 
   4   7  10     1350.76     1347.89    126.24 o 
   5   7  10      497.61      610.00    144.86 o 
   6   7  10     1492.32     1667.57    191.80 o 
   7   7  10     1770.22     2072.89    178.16 o 
 -10   8  10      397.77        0.00    369.41 o 
  -9   8  10      220.64      459.32    341.30 o 
  -8   8  10     4447.40     4292.53    349.89 o 
  -7   8  10     3699.04     3991.27    201.96 o 
  -6   8  10     2208.85     2235.65    156.77 o 
  -5   8  10     4549.29     4911.93    182.98 o 
  -4   8  10     8289.11     8046.70    166.51 o 
  -3   8  10      532.19      425.05    147.34 o 
  -2   8  10     2084.66     2104.14    190.82 o 
  -1   8  10     3969.17     3544.01    270.88 o 
   0   8  10       55.28       19.30    129.23 o 
   1   8  10      891.18      808.66    141.77 o 
   2   8  10     7375.02     7578.14    868.63 o 
   3   8  10     3067.91     2857.28    171.80 o 
   4   8  10     1844.33     2165.34    339.26 o 
   5   8  10       65.48      101.82    134.97 o 
   6   8  10       74.14      331.08    152.56 o 
   7   8  10       31.41      104.84    178.34 o 
  -9   9  10     2146.58     2119.11    260.70 o 
  -8   9  10      609.93      427.60    246.15 o 
  -7   9  10     1633.48     1335.97    193.80 o 
  -6   9  10     2436.43     2480.99    166.81 o 
  -5   9  10     9529.86    10320.42    606.52 o 
  -4   9  10      283.76      439.61    167.43 o 
  -3   9  10      578.82      670.59    166.17 o 
  -2   9  10     5188.16     5068.03    336.80 o 
  -1   9  10     7728.24     6839.57    456.38 o 
   0   9  10     2494.63     2573.46    149.72 o 
   1   9  10     1134.32      989.40    120.37 o 
   2   9  10     4071.95     3811.20    307.44 o 
   3   9  10       10.80      268.53    138.11 o 
   4   9  10     2067.86     2255.29    163.73 o 
   5   9  10     1154.56     1055.03    195.52 o 
   6   9  10      270.77      669.54    299.43 o 
  -8  10  10     1581.93     1742.66    251.30 o 
  -7  10  10        3.82      519.26    233.09 o 
  -6  10  10      484.63      388.91    199.16 o 
  -5  10  10       28.90        0.00    151.65 o 
  -4  10  10     1431.70     1236.42    242.99 o 
  -3  10  10     3246.84     3223.42    227.70 o 
  -2  10  10    14806.46    14399.34   1189.48 o 
  -1  10  10      859.22      841.41    138.20 o 
   0  10  10      845.68     1122.75    232.20 o 
   1  10  10      178.02      300.59    129.05 o 
   2  10  10      951.62      778.59    130.37 o 
   3  10  10     1791.89     2124.49    164.11 o 
   4  10  10     3934.23     3838.79    257.93 o 
   5  10  10      155.17      208.02    142.99 o 
  -7  11  10       14.22      325.53    339.95 o 
  -6  11  10      307.39      343.21    267.93 o 
  -5  11  10      738.93      947.61    189.41 o 
  -4  11  10      166.26      207.63    180.45 o 
  -3  11  10     3221.38     2740.54    188.48 o 
  -2  11  10      794.04      962.17    143.00 o 
  -1  11  10     2821.60     2600.05    148.45 o 
   0  11  10      210.87      729.20    145.41 o 
   1  11  10      946.29      980.30    165.00 o 
   2  11  10      391.61      486.62    134.74 o 
   3  11  10      926.21     1141.05    232.66 o 
   4  11  10      209.64      371.43    187.28 o 
   5  11  10     5856.61     5285.99    308.05 o 
  -6  12  10        7.19      321.41    237.52 o 
  -5  12  10      312.38      651.53    241.24 o 
  -4  12  10      125.24      262.07    194.10 o 
  -3  12  10        4.65      286.39    186.45 o 
  -2  12  10     2409.03     2018.28    185.68 o 
  -1  12  10     1633.52     1274.57    155.55 o 
   0  12  10      192.50      173.04    138.05 o 
   1  12  10      557.21      728.21    139.68 o 
   2  12  10      532.66      466.28    153.47 o 
   3  12  10     1251.03     1483.96    177.17 o 
  -4  13  10      708.27      570.73    212.27 o 
  -3  13  10        1.49        0.00    177.52 o 
  -2  13  10      925.94      984.98    197.45 o 
  -1  13  10      137.69      191.52    146.26 o 
   0  13  10     1991.32     1730.55    163.16 o 
   1  13  10     3721.34     3039.20    184.76 o 
 -11   0  11     9422.85        0.00    337.87 o 
  -9   0  11     3538.06        0.00    288.44 o 
  -7   0  11     4598.92      517.51    276.42 o 
  -5   0  11       40.83       57.14    192.23 o 
  -3   0  11     1946.90     1988.52    194.25 o 
  -1   0  11     6109.35     6152.07    277.33 o 
   1   0  11       93.52       55.31    180.67 o 
   3   0  11    15695.33    13546.75    357.97 o 
   5   0  11     2341.86     2287.21    172.37 o 
   7   0  11     4723.42     5322.67    240.37 o 
   9   0  11        1.49      186.87    364.80 o 
 -11   1  11       18.10        0.00    210.12 o 
 -10   1  11     2077.17     2686.20    241.86 o 
  -9   1  11      320.98      636.98    242.42 o 
  -8   1  11    14301.16    13676.11    758.10 o 
  -7   1  11     2566.85     3049.04    216.70 o 
  -6   1  11      640.04      734.65    172.89 o 
  -5   1  11     8858.16     9380.38    530.08 o 
  -4   1  11     3101.35     3637.17    165.75 o 
  -3   1  11      234.98      260.13    116.85 o 
  -2   1  11     9085.23     9554.34    289.50 o 
  -1   1  11       35.21       78.61    104.70 o 
   0   1  11       15.92      120.90    106.67 o 
   1   1  11     1862.57     1865.93    109.50 o 
   2   1  11      195.77      266.10     92.64 o 
   3   1  11     1941.23     1767.51    104.31 o 
   4   1  11    13607.29    12504.26    175.40 o 
   5   1  11      233.37      445.44    140.81 o 
   6   1  11      490.49      497.48    132.18 o 
   7   1  11      617.51      592.42    177.31 o 
   8   1  11     3157.61     3163.11    198.61 o 
 -11   2  11     2132.21     2397.94    254.77 o 
 -10   2  11     2639.38     3008.83    271.97 o 
  -9   2  11     1136.32     1068.01    172.14 o 
  -8   2  11        3.75      144.14    226.01 o 
  -7   2  11       11.07      172.99    176.23 o 
  -6   2  11    19668.48    20101.37    287.33 o 
  -5   2  11     4789.73     5201.01    213.35 o 
  -4   2  11     6643.13     7106.59    175.40 o 
  -3   2  11     2161.45     2128.65    215.19 o 
  -2   2  11     1443.18     1452.89    132.55 o 
  -1   2  11       32.76       48.41    116.42 o 
   0   2  11       41.88       90.59    132.55 o 
   1   2  11     7090.59     6253.42    381.54 o 
   2   2  11     4135.78     3889.38    111.42 o 
   3   2  11     1855.82     1864.41    155.64 o 
   4   2  11       97.52      206.17    128.51 o 
   5   2  11     1806.99     1807.45    146.94 o 
   6   2  11      306.05      240.43    146.51 o 
   7   2  11     1431.20     1761.95    242.18 o 
   8   2  11     3912.66     4277.32    176.09 o 
 -11   3  11      107.14      145.06    205.88 o 
 -10   3  11     2625.40     2791.87    286.90 o 
  -9   3  11     1063.15     1111.49    227.65 o 
  -8   3  11     4343.16     4176.03    376.64 o 
  -7   3  11    10310.89    10552.26    282.06 o 
  -6   3  11    12080.90    12219.98    545.83 o 
  -5   3  11     2430.17     2627.52    150.08 o 
  -4   3  11     1572.30     1629.72    155.65 o 
  -3   3  11       44.79        0.98    166.87 o 
  -2   3  11     5061.59     4974.11    611.94 o 
  -1   3  11      423.03      331.06    105.91 o 
   0   3  11     7928.43     7800.84    491.71 o 
   1   3  11      651.38      844.02    136.28 o 
   2   3  11    13076.36    11749.88    801.09 o 
   3   3  11     3578.94     3617.97    367.13 o 
   4   3  11      268.25      348.94    140.30 o 
   5   3  11     1884.58     1575.87    207.80 o 
   6   3  11      191.26      216.32    154.35 o 
   7   3  11        7.30        0.00    159.43 o 
   8   3  11      189.51      253.47    153.02 o 
 -11   4  11     1842.00     1758.29    267.48 o 
 -10   4  11     3913.21     5376.98    348.53 o 
  -9   4  11      190.08      345.01    313.74 o 
  -8   4  11      182.11      504.23    302.08 o 
  -7   4  11     6451.17     6760.19    170.45 o 
  -6   4  11     2559.24     2863.57    152.86 o 
  -5   4  11     2123.54     2401.93    170.85 o 
  -4   4  11    13591.15    14602.67    254.81 o 
  -3   4  11      658.52      680.12    125.77 o 
  -2   4  11      477.78      480.29    124.39 o 
  -1   4  11        7.89      177.85    130.76 o 
   0   4  11     3276.78     3110.27    174.43 o 
   1   4  11    21349.18    19746.17   1340.83 o 
   2   4  11     2205.97     2120.18    237.98 o 
   3   4  11     2322.66     1961.51    310.64 o 
   4   4  11      248.92      205.59    128.72 o 
   5   4  11       23.19      131.06    146.74 o 
   6   4  11     3214.06     3345.14    216.46 o 
   7   4  11      125.23      322.75    191.74 o 
   8   4  11      442.21      627.32    227.22 o 
 -11   5  11     3243.81     3562.21    373.02 o 
 -10   5  11      487.36      748.93    347.00 o 
  -9   5  11     3565.00     3333.41    337.96 o 
  -8   5  11       73.42       58.66    523.52 o 
  -7   5  11     1410.14     1794.18    204.88 o 
  -6   5  11     3898.48     4320.98    215.55 o 
  -5   5  11    11414.43    10943.59    227.49 o 
  -4   5  11      119.61       48.88    157.39 o 
  -3   5  11    17869.67    19736.56    480.47 o 
  -2   5  11     2916.89     3171.50    278.76 o 
  -1   5  11    13210.71    13046.22    850.49 o 
   0   5  11      216.78      402.13    157.60 o 
   1   5  11     1121.99     1082.99    125.30 o 
   2   5  11     5100.08     4445.55    296.87 o 
   3   5  11     1712.52     1707.50    220.46 o 
   4   5  11     1716.47     1483.84    182.54 o 
   5   5  11     7671.16     7435.24    549.56 o 
   6   5  11        1.86      250.32    141.85 o 
   7   5  11     1013.17     1176.33    148.52 o 
   8   5  11        3.32       37.88    160.28 o 
 -10   6  11     3851.65     3719.99    258.26 o 
  -9   6  11      286.93      179.28    335.97 o 
  -8   6  11     1342.37     1572.19    184.67 o 
  -7   6  11      805.22      668.33    177.66 o 
  -6   6  11     1803.83     2138.93    268.33 o 
  -5   6  11     1454.13     1440.46    237.93 o 
  -4   6  11    34085.66    34496.09    230.95 o 
  -3   6  11      739.12      826.99    160.95 o 
  -2   6  11       29.15      116.97    142.38 o 
  -1   6  11      401.96      507.17    161.97 o 
   0   6  11    14321.93    13937.04   1506.59 o 
   1   6  11      982.83     1020.64    176.67 o 
   2   6  11     1002.76     1209.09    163.32 o 
   3   6  11     1612.01     1568.97    209.16 o 
   4   6  11      943.72      880.65    170.21 o 
   5   6  11       38.68      385.06    159.57 o 
   6   6  11     5094.29     4875.99    298.69 o 
   7   6  11      737.91     1077.02    298.90 o 
 -10   7  11     1469.98     1730.64    353.41 o 
  -9   7  11       17.70      828.63    342.48 o 
  -8   7  11      455.56      744.00    328.83 o 
  -7   7  11     3341.07     3282.86    268.33 o 
  -6   7  11     6928.09     7433.11    198.46 o 
  -5   7  11     1478.14     1521.40    209.55 o 
  -4   7  11      103.50      281.98    165.80 o 
  -3   7  11     3591.58     3857.42    171.69 o 
  -2   7  11     1336.97     1537.11    182.83 o 
  -1   7  11     8000.07     7535.09    770.13 o 
   0   7  11     3366.55     3329.03    385.16 o 
   1   7  11      882.52      788.27    190.44 o 
   2   7  11     6525.06     6972.76    750.05 o 
   3   7  11     6584.52     6412.69    852.98 o 
   4   7  11      860.05     1050.10    153.85 o 
   5   7  11      699.16      851.85    161.09 o 
   6   7  11       40.85      174.94    191.03 o 
   7   7  11       25.34       73.50    227.10 o 
  -9   8  11     1594.68     1093.58    253.11 o 
  -8   8  11     2240.17     2338.42    196.14 o 
  -7   8  11     1365.61     1793.03    226.99 o 
  -6   8  11     1476.81     1387.51    257.94 o 
  -5   8  11     8059.11     7971.13    279.09 o 
  -4   8  11     1308.98     1160.88    172.31 o 
  -3   8  11     1479.27     1511.78    145.42 o 
  -2   8  11      643.36      728.53    141.98 o 
  -1   8  11     1202.11     1035.23    132.27 o 
   0   8  11     3517.02     3263.58    352.51 o 
   1   8  11    13915.41    13028.08   1134.90 o 
   2   8  11     6192.07     5605.54    734.93 o 
   3   8  11      944.04     1024.62    181.88 o 
   4   8  11      905.80     1023.97    236.37 o 
   5   8  11      165.68      418.71    146.64 o 
   6   8  11       46.47       42.35    172.55 o 
  -9   9  11       10.96      418.29    250.40 o 
  -8   9  11       65.06       76.79    357.57 o 
  -7   9  11     3826.29     3666.32    241.27 o 
  -6   9  11     5685.48     5325.39    319.48 o 
  -5   9  11     2270.11     2768.56    225.56 o 
  -4   9  11      106.47      394.05    288.21 o 
  -3   9  11      584.46      465.28    146.95 o 
  -2   9  11     9196.75     8882.52    561.47 o 
  -1   9  11      828.82     1053.26    210.66 o 
   0   9  11      785.05      945.73    195.96 o 
   1   9  11      379.40      450.08    178.91 o 
   2   9  11     6104.79     5746.45    858.35 o 
   3   9  11     1470.07     1347.15    160.73 o 
   4   9  11     1069.37     1121.89    135.10 o 
   5   9  11      186.55      127.60    196.23 o 
   6   9  11       41.24      471.37    205.46 o 
  -8  10  11       54.82      430.94    246.33 o 
  -7  10  11       20.78      582.50    265.98 o 
  -6  10  11     3457.70     3080.94    357.70 o 
  -5  10  11      695.41      877.20    184.61 o 
  -4  10  11     1872.31     1811.17    156.73 o 
  -3  10  11     3987.26     3712.98    201.47 o 
  -2  10  11      393.76      547.05    139.73 o 
  -1  10  11     2795.03     3008.00    249.21 o 
   0  10  11     1038.21     1099.58    167.73 o 
   1  10  11     1877.24     1683.43    160.61 o 
   2  10  11      170.51      361.91    162.84 o 
   3  10  11     2103.24     2216.41    155.21 o 
   4  10  11       28.69        0.00    137.46 o 
   5  10  11     2882.75     2616.85    165.12 o 
  -7  11  11       20.68       49.75    254.81 o 
  -6  11  11       92.56        0.00    198.61 o 
  -5  11  11      177.80      281.45    165.90 o 
  -4  11  11      123.49        0.00    396.06 o 
  -3  11  11      388.30      233.15    186.81 o 
  -2  11  11     5418.84     5095.09    266.30 o 
  -1  11  11      723.34      872.80    166.64 o 
   0  11  11       11.09        0.00    146.46 o 
   1  11  11      601.14      700.87    167.43 o 
   2  11  11      503.58      633.38    128.07 o 
   3  11  11      961.41     1373.52    273.66 o 
   4  11  11     7617.53     7319.51    164.68 o 
  -5  12  11      462.40      638.26    293.82 o 
  -4  12  11       40.45      144.24    340.58 o 
  -3  12  11      694.18      631.77    150.86 o 
  -2  12  11      848.30      423.17    202.53 o 
  -1  12  11      213.73      422.89    171.46 o 
   0  12  11     1122.15     1268.62    199.40 o 
   1  12  11      139.35      329.18    156.77 o 
   2  12  11      435.94      579.96    159.94 o 
  -3  13  11       87.34       48.02    178.38 o 
  -2  13  11       60.18      187.00    198.33 o 
  -1  13  11      783.43      770.60    162.36 o 
   0  13  11     1172.22      934.61    167.07 o 
  -6   0  12     4337.42     4831.50    220.38 o 
  -4   0  12       10.58      171.97    191.46 o 
  -2   0  12    11610.08    11292.24    344.19 o 
   0   0  12     1607.66     1573.02    157.50 o 
   2   0  12     8295.29     7983.01    179.80 o 
   4   0  12     7910.68     7393.77    216.19 o 
   6   0  12     3115.05     3567.25    351.60 o 
   8   0  12       94.46        0.00    339.31 o 
 -11   1  12     2319.31     2094.12    222.24 o 
 -10   1  12      170.26      393.85    237.75 o 
  -9   1  12    10808.13    10974.39    261.90 o 
  -8   1  12     8161.31     7843.27    261.00 o 
  -7   1  12       13.14       87.82    208.84 o 
  -6   1  12     5853.74     6160.69    232.73 o 
  -5   1  12     4327.31     4661.14    256.09 o 
  -4   1  12      254.04      309.10    136.92 o 
  -3   1  12     9541.25     9603.90    393.91 o 
  -2   1  12      149.84      246.12    110.51 o 
  -1   1  12     2674.73     2688.20    217.54 o 
   0   1  12       86.93      194.45    109.32 o 
   1   1  12      601.21      735.51    120.93 o 
   2   1  12      257.27      466.31    122.42 o 
   3   1  12     9466.53     9099.98    210.05 o 
   4   1  12       68.48      172.07    106.48 o 
   5   1  12       52.96        0.00    165.80 o 
   6   1  12      305.68      182.64    123.61 o 
   7   1  12     3236.61     3811.87    254.39 o 
   8   1  12     3509.04     4030.50    227.85 o 
 -11   2  12      766.86      577.16    219.00 o 
 -10   2  12     2696.25     2775.97    297.89 o 
  -9   2  12     3227.65     3149.72    256.83 o 
  -8   2  12     2727.91     2942.48    248.43 o 
  -7   2  12    17868.58    17868.92    703.57 o 
  -6   2  12     5564.68     5528.00    245.36 o 
  -5   2  12     1723.25     1755.39    144.78 o 
  -4   2  12      301.30      548.25    160.97 o 
  -3   2  12      530.35      477.56    112.59 o 
  -2   2  12     5394.43     5502.53    236.02 o 
  -1   2  12      244.60      338.95    121.01 o 
   0   2  12     4198.12     3870.59    129.47 o 
   1   2  12     1443.40     1248.12    114.26 o 
   2   2  12      154.46      169.01    141.18 o 
   3   2  12      515.17      529.97    137.17 o 
   4   2  12      346.26      433.61    133.69 o 
   5   2  12       29.20       57.42    144.66 o 
   6   2  12      829.75      698.73    137.00 o 
   7   2  12     3909.83     4154.99    174.01 o 
   8   2  12      241.27        0.00    155.72 o 
 -11   3  12       37.11      197.93    258.09 o 
 -10   3  12     3595.04     3425.13    218.57 o 
  -9   3  12      328.69      405.31    241.32 o 
  -8   3  12     4780.13     4795.69    340.12 o 
  -7   3  12     2078.12     1866.97    196.47 o 
  -6   3  12     8370.03     8331.17    544.92 o 
  -5   3  12     3274.65     3553.98    238.93 o 
  -4   3  12     4447.98     4929.24    281.86 o 
  -3   3  12     1272.89     1357.17    163.55 o 
  -2   3  12      408.04      488.48    135.56 o 
  -1   3  12     3888.19     3829.80    186.95 o 
   0   3  12      598.52      758.01    155.07 o 
   1   3  12    20923.94    19396.66   1111.74 o 
   2   3  12     3515.44     3195.74    188.69 o 
   3   3  12      262.90      368.42    112.78 o 
   4   3  12      583.73      473.58    143.98 o 
   5   3  12      382.46      531.27    130.29 o 
   6   3  12        8.95      327.50    153.67 o 
   7   3  12      882.70      909.53    145.82 o 
   8   3  12     3302.85     3767.06    314.56 o 
 -11   4  12     4629.64     4257.47    381.60 o 
 -10   4  12      110.65       65.97    338.32 o 
  -9   4  12      198.45        0.00    327.39 o 
  -8   4  12      259.57      267.25    219.09 o 
  -7   4  12     1581.67     1692.13    211.83 o 
  -6   4  12     4677.37     4766.16    217.66 o 
  -5   4  12     3836.29     3966.12    200.96 o 
  -4   4  12       76.47       77.54    156.07 o 
  -3   4  12     2380.31     2648.64    297.30 o 
  -2   4  12      114.18      198.13    135.39 o 
  -1   4  12    10054.53    10135.54    792.31 o 
   0   4  12    15754.28    14542.67   1107.47 o 
   1   4  12      896.35     1047.94    138.48 o 
   2   4  12     7472.04     7093.90    393.56 o 
   3   4  12      248.15      356.72    180.86 o 
   4   4  12       22.27       45.29    146.96 o 
   5   4  12     5752.22     5571.78    302.29 o 
   6   4  12        0.85        0.00    131.48 o 
   7   4  12       31.76      380.64    220.56 o 
 -10   5  12     5582.46     4935.28    362.36 o 
  -9   5  12     1931.37     2022.78    334.34 o 
  -8   5  12       20.35        0.00    184.53 o 
  -7   5  12      303.47      565.50    171.98 o 
  -6   5  12     3409.81     3393.91    240.91 o 
  -5   5  12       34.00        0.00    167.46 o 
  -4   5  12    15019.13    15517.95    558.83 o 
  -3   5  12      417.70      331.26    148.33 o 
  -2   5  12     2503.52     2642.93    127.10 o 
  -1   5  12     4910.78     4614.60    252.09 o 
   0   5  12     2703.25     2622.87    265.19 o 
   1   5  12     4947.71     4376.42    365.80 o 
   2   5  12     3887.09     3672.80    310.86 o 
   3   5  12      216.87      233.75    127.98 o 
   4   5  12       17.80      197.37    131.82 o 
   5   5  12     1068.33     1261.35    157.51 o 
   6   5  12     7037.02     7277.45    176.71 o 
   7   5  12        1.86      163.69    157.39 o 
 -10   6  12       57.26      282.84    354.59 o 
  -9   6  12      751.19      419.20    343.47 o 
  -8   6  12        1.17        2.67    227.73 o 
  -7   6  12      106.61      159.41    214.78 o 
  -6   6  12     1484.19     1853.14    228.44 o 
  -5   6  12    12636.89    12492.76    199.23 o 
  -4   6  12     1776.47     1710.33    336.83 o 
  -3   6  12     1167.00     1139.56    152.40 o 
  -2   6  12       31.75       37.29    159.98 o 
  -1   6  12    22037.14    20657.40   1667.65 o 
   0   6  12     3450.84     3225.28    167.93 o 
   1   6  12      920.16     1103.32    144.51 o 
   2   6  12     1027.59     1291.13    168.64 o 
   3   6  12     2554.12     2653.29    137.94 o 
   4   6  12       21.71      158.60    170.53 o 
   5   6  12     4969.78     5313.67    227.95 o 
   6   6  12       22.89        0.00    134.96 o 
   7   6  12      932.24     1177.16    166.96 o 
 -10   7  12     1098.33      591.88    366.97 o 
  -9   7  12       10.83        0.00    243.62 o 
  -8   7  12     1134.70     1184.94    349.21 o 
  -7   7  12      946.74     1473.06    533.01 o 
  -6   7  12       49.59      225.93    153.86 o 
  -5   7  12     1801.41     2032.01    180.71 o 
  -4   7  12     7295.34     7588.20    843.90 o 
  -3   7  12       80.83      260.80    137.41 o 
  -2   7  12     5842.49     5703.34    380.54 o 
  -1   7  12     3318.56     3287.03    320.05 o 
   0   7  12     1094.15     1095.41    155.78 o 
   1   7  12    10891.53    10164.41    866.76 o 
   2   7  12     5573.32     5689.80    327.66 o 
   3   7  12      215.46      285.82    156.52 o 
   4   7  12       48.47      354.04    181.77 o 
   5   7  12      200.87      341.23    149.85 o 
   6   7  12     2500.94     2491.78    234.59 o 
  -9   8  12      843.53     1360.51    352.87 o 
  -8   8  12       24.14      583.42    426.02 o 
  -7   8  12     2850.71     2621.54    221.80 o 
  -6   8  12     3794.31     3550.94    167.47 o 
  -5   8  12       27.34      164.46    222.85 o 
  -4   8  12      448.09      673.52    207.66 o 
  -3   8  12      277.49      384.28    166.21 o 
  -2   8  12      173.82      234.20    135.21 o 
  -1   8  12     2916.79     2784.95    160.03 o 
   0   8  12     8841.71     9131.40   1049.69 o 
   1   8  12      454.95      581.97    135.06 o 
   2   8  12     4673.30     4361.01    383.17 o 
   3   8  12     1953.40     2066.32    184.44 o 
   4   8  12     1146.05     1093.44    300.28 o 
   5   8  12      766.31      800.41    197.85 o 
   6   8  12       37.52       16.43    202.79 o 
  -8   9  12     3193.00     3247.11    213.90 o 
  -7   9  12     1032.76      871.97    241.56 o 
  -6   9  12     4736.23     4914.57    344.56 o 
  -5   9  12       65.18      177.47    158.36 o 
  -4   9  12        8.47      362.90    415.40 o 
  -3   9  12     6390.04     6024.42    151.65 o 
  -2   9  12      482.57      414.22    147.87 o 
  -1   9  12      664.19      673.76    160.05 o 
   0   9  12      258.95       62.08    153.44 o 
   1   9  12     7511.57     6862.33    614.33 o 
   2   9  12     2062.06     2125.74    266.54 o 
   3   9  12     2057.48     1878.95    167.31 o 
   4   9  12       17.43       62.94    230.04 o 
   5   9  12     1093.88     1121.16    180.42 o 
  -7  10  12     3014.96     3079.10    254.56 o 
  -6  10  12     1331.72     1104.34    199.23 o 
  -5  10  12     1363.36     1381.36    236.51 o 
  -4  10  12     1254.44     1420.20    187.06 o 
  -3  10  12      395.19      717.73    157.35 o 
  -2  10  12     7037.10     6776.91    334.95 o 
  -1  10  12      276.43      369.67    152.25 o 
   0  10  12      184.91      227.85    130.35 o 
   1  10  12      866.27      835.68    146.32 o 
   2  10  12      391.98      523.27    168.48 o 
   3  10  12      612.73      710.43    159.41 o 
   4  10  12     4110.24     4125.86    196.79 o 
  -6  11  12       46.48      112.45    176.25 o 
  -5  11  12      932.10      892.21    247.14 o 
  -4  11  12      181.59      871.66    232.10 o 
  -3  11  12     5627.83     5371.74    300.92 o 
  -2  11  12     1242.87     1095.44    167.09 o 
  -1  11  12     1831.03     1694.24    154.90 o 
   0  11  12      153.98      208.71    168.75 o 
   1  11  12      169.61      305.37    153.82 o 
   2  11  12      290.95      507.53    198.41 o 
   3  11  12     5289.61     4513.31    248.57 o 
  -4  12  12      273.87      441.19    197.76 o 
  -3  12  12      183.72      342.87    202.38 o 
  -2  12  12     1698.35     1546.63    178.40 o 
  -1  12  12      186.44      439.36    165.26 o 
   0  12  12      175.67      339.59    178.46 o 
   1  12  12      667.38      790.14    179.56 o 
  -7   0  13     5321.23     4032.98   2351.75 o 
  -5   0  13      859.95     1163.73    207.04 o 
  -3   0  13    40949.21    40519.96   1814.31 o 
  -1   0  13     4387.92     4016.61    223.60 o 
   1   0  13       27.42       54.30    157.43 o 
   3   0  13     1963.89     1720.32    394.44 o 
   5   0  13       13.53       38.09    174.37 o 
   7   0  13     1208.46     1791.27    329.28 o 
 -11   1  13        3.47      319.41    220.80 o 
 -10   1  13     4572.92     4677.76    276.57 o 
  -9   1  13     2279.96     2419.80    259.20 o 
  -8   1  13     2424.61     2708.82    247.13 o 
  -7   1  13     8316.54     8323.25    196.01 o 
  -6   1  13    10629.73    11133.63    209.25 o 
  -5   1  13       86.86      103.50    168.26 o 
  -4   1  13     7071.91     7586.25    330.64 o 
  -3   1  13      130.15      163.22    124.47 o 
  -2   1  13    20689.38    19323.66    866.81 o 
  -1   1  13        4.81      168.78    112.90 o 
   0   1  13      214.22      175.78    117.00 o 
   1   1  13        8.92        0.00    136.92 o 
   2   1  13       72.72      271.55    121.27 o 
   3   1  13     1662.69     1564.40    117.76 o 
   4   1  13     1027.87      864.48    119.72 o 
   5   1  13     1721.07     1680.24    119.61 o 
   6   1  13     1025.51     1256.01    159.81 o 
   7   1  13      760.96     1808.39    466.03 o 
 -11   2  13       60.74      169.80    236.82 o 
 -10   2  13      537.76      546.25    188.57 o 
  -9   2  13     1035.12     1117.37    252.94 o 
  -8   2  13    14703.07    15016.55    368.72 o 
  -7   2  13     4279.31     4198.38    227.86 o 
  -6   2  13     1547.86     1703.43    161.89 o 
  -5   2  13     1545.79     1667.27    146.41 o 
  -4   2  13    13475.77    13807.66    589.30 o 
  -3   2  13     4065.73     3975.15    204.23 o 
  -2   2  13      573.78      509.12    127.70 o 
  -1   2  13     3969.80     3780.25    122.21 o 
   0   2  13     1797.64     1763.84    138.36 o 
   1   2  13     5493.07     5478.43    342.65 o 
   2   2  13     1289.30     1128.74    115.36 o 
   3   2  13     4564.76     4324.33    182.69 o 
   4   2  13     2180.44     2289.88    239.67 o 
   5   2  13      623.69      468.68    137.57 o 
   6   2  13     2603.03     2929.44    149.58 o 
   7   2  13      683.26     1010.73    153.32 o 
 -11   3  13     1424.79     1124.34    235.54 o 
 -10   3  13      140.83      135.25    279.43 o 
  -9   3  13     5250.73     4919.44    396.56 o 
  -8   3  13       54.63        3.50    143.38 o 
  -7   3  13     7951.56     8034.30    444.53 o 
  -6   3  13     3042.97     3383.95    151.17 o 
  -5   3  13     6848.12     6747.55    425.57 o 
  -4   3  13       15.32        0.00    146.33 o 
  -3   3  13     2499.34     2677.75    149.52 o 
  -2   3  13     6834.83     6501.73    305.01 o 
  -1   3  13     2297.44     2083.12    115.34 o 
   0   3  13    18558.02    18015.38    615.57 o 
   1   3  13      368.76      246.94    162.84 o 
   2   3  13       15.64      143.02    125.91 o 
   3   3  13     2018.08     1950.68    132.22 o 
   4   3  13     2333.21     2431.83    184.04 o 
   5   3  13       55.85      354.79    151.53 o 
   6   3  13     1337.33     1501.36    162.09 o 
   7   3  13     1559.26     1974.18    200.48 o 
 -10   4  13     2084.04     2345.47    360.10 o 
  -9   4  13      804.97      882.85    231.96 o 
  -8   4  13     3188.45     3184.10    477.16 o 
  -7   4  13     1373.43      981.78    215.99 o 
  -6   4  13     1357.53     1539.94    207.30 o 
  -5   4  13      294.79      425.92    165.89 o 
  -4   4  13     4184.02     3935.34    344.04 o 
  -3   4  13     2943.61     3270.92    145.72 o 
  -2   4  13     4812.83     4689.04    272.27 o 
  -1   4  13    20195.95    19381.56   1333.00 o 
   0   4  13      170.05      240.28    110.77 o 
   1   4  13     2786.55     2752.99    132.31 o 
   2   4  13     2477.94     2447.34    229.27 o 
   3   4  13     2833.38     2548.08    285.66 o 
   4   4  13     1738.09     1569.99    137.08 o 
   5   4  13      215.13       68.21    177.80 o 
   6   4  13     1208.07     1473.75    192.62 o 
   7   4  13      505.15     1356.89    286.55 o 
 -10   5  13      243.36      336.42    348.71 o 
  -9   5  13      578.64      831.25    344.10 o 
  -8   5  13       88.46      444.05    183.15 o 
  -7   5  13       32.01        0.00    221.16 o 
  -6   5  13      673.27      788.82    177.51 o 
  -5   5  13    10095.80    10131.80    178.80 o 
  -4   5  13       82.42      249.17    137.15 o 
  -3   5  13      469.93      556.28    133.26 o 
  -2   5  13      945.17     1129.76    162.72 o 
  -1   5  13    17899.39    17096.76    769.90 o 
   0   5  13      364.94      310.72    129.03 o 
   1   5  13     3300.57     2901.49    239.37 o 
   2   5  13      579.87      591.65    152.76 o 
   3   5  13      323.48      334.28    147.89 o 
   4   5  13       33.62      160.23    149.19 o 
   5   5  13    13699.79    13390.98    654.97 o 
   6   5  13      830.95      742.87    138.91 o 
   7   5  13       37.46      189.27    333.64 o 
 -10   6  13     5850.56     5836.75    379.44 o 
  -9   6  13       72.59      521.67    343.74 o 
  -8   6  13      218.50        0.00    230.43 o 
  -7   6  13      853.91      818.64    188.91 o 
  -6   6  13     2699.20     2508.52    179.75 o 
  -5   6  13      302.62      284.96    187.87 o 
  -4   6  13       83.35       94.57    154.79 o 
  -3   6  13      102.97        0.00    180.01 o 
  -2   6  13     7211.26     7494.48    209.11 o 
  -1   6  13       10.53      136.50    166.27 o 
   0   6  13     1768.81     1738.43    341.49 o 
   1   6  13     1417.66     1320.84    151.63 o 
   2   6  13     2929.39     2948.77    160.35 o 
   3   6  13      274.02      170.24    174.23 o 
   4   6  13     9562.87     8814.72    530.99 o 
   5   6  13       84.68        0.00    260.98 o 
   6   6  13     4215.42     4228.23    277.03 o 
  -9   7  13       73.32      371.12    363.98 o 
  -8   7  13      473.40      360.82    257.81 o 
  -7   7  13      108.46       71.40    248.68 o 
  -6   7  13     1660.80     1812.54    220.37 o 
  -5   7  13     1640.26     1718.98    191.98 o 
  -4   7  13      255.92      159.48    177.70 o 
  -3   7  13     1948.51     2122.77    133.09 o 
  -2   7  13     2850.51     2654.76    197.38 o 
  -1   7  13     3344.63     3048.21    138.74 o 
   0   7  13    13773.73    12701.23    948.26 o 
   1   7  13     6829.25     6110.66    494.53 o 
   2   7  13      229.62      448.04    152.29 o 
   3   7  13      130.09       35.22    253.03 o 
   4   7  13      469.23      693.17    146.98 o 
   5   7  13     5344.20     4971.80    363.87 o 
   6   7  13     1110.28     1490.20    285.83 o 
  -9   8  13       24.64      179.82    252.75 o 
  -8   8  13     3951.85     3353.74    380.07 o 
  -7   8  13      385.38     1145.39    428.73 o 
  -6   8  13      500.35      643.73    245.92 o 
  -5   8  13      450.49      606.86    183.44 o 
  -4   8  13      163.49      439.93    158.47 o 
  -3   8  13       21.36      213.24    166.88 o 
  -2   8  13     1230.24     1109.00    148.21 o 
  -1   8  13    10726.92    10151.50    787.53 o 
   0   8  13     2566.34     2385.05    215.03 o 
   1   8  13     4127.77     3896.77    493.68 o 
   2   8  13     2594.44     2907.45    238.71 o 
   3   8  13     3275.48     3257.90    457.21 o 
   4   8  13       89.57      146.72    150.32 o 
   5   8  13        6.73      163.34    321.97 o 
  -8   9  13      269.64      462.95    250.49 o 
  -7   9  13     4829.93     3904.41    350.61 o 
  -6   9  13      539.79      666.38    418.97 o 
  -5   9  13      359.57       15.99    191.87 o 
  -4   9  13     2081.25     1572.78    165.81 o 
  -3   9  13      578.52      502.79    135.87 o 
  -2   9  13       19.49      176.71    138.91 o 
  -1   9  13      120.63       74.68    141.08 o 
   0   9  13     1720.44     1884.00    129.48 o 
   1   9  13      318.45      376.04    143.23 o 
   2   9  13     1998.82     2064.18    189.49 o 
   3   9  13      298.27      245.17    194.91 o 
   4   9  13     1715.55     1534.09    181.15 o 
  -7  10  13       60.31        0.00    388.25 o 
  -6  10  13       62.57        2.63    203.94 o 
  -5  10  13       55.37      309.63    237.90 o 
  -4  10  13     1230.82     1493.35    270.46 o 
  -3  10  13     5965.47     6340.93    297.21 o 
  -2  10  13      114.97      229.09    136.65 o 
  -1  10  13        9.22      137.93    167.77 o 
   0  10  13      181.18      345.70    164.98 o 
   1  10  13      117.94      251.81    150.58 o 
   2  10  13       45.56        4.52    196.44 o 
   3  10  13     5392.70     4871.38    377.28 o 
  -5  11  13      956.69      258.59   1011.93 o 
  -4  11  13     2025.79     2126.76    243.13 o 
  -3  11  13      331.94      475.71    151.91 o 
  -2  11  13     3797.39     3459.85    187.54 o 
  -1  11  13       54.13      391.10    170.33 o 
   0  11  13      183.76      197.35    152.77 o 
   1  11  13     1116.48     1279.82    146.46 o 
   2  11  13     1095.33     1231.25    260.29 o 
  -3  12  13     6428.89     6617.55    402.18 o 
  -2  12  13       16.05       81.31    200.17 o 
  -1  12  13      862.63      887.87    187.33 o 
   0  12  13      174.76      402.91    149.33 o 
  -6   0  14      744.14      964.75    209.13 o 
  -4   0  14    40946.92    40256.59   2975.62 o 
  -2   0  14    12974.08    13058.44    700.27 o 
   0   0  14     6623.17     6283.47    241.04 o 
   2   0  14     2749.28     2619.12    217.50 o 
   4   0  14      104.14      258.53    181.63 o 
   6   0  14      810.48     1022.25    189.84 o 
 -11   1  14     1374.88     1787.81    244.82 o 
 -10   1  14     3037.21     3039.58    283.25 o 
  -9   1  14     1749.36     1712.11    256.29 o 
  -8   1  14     2848.48     3240.83    193.10 o 
  -7   1  14     5810.63     6561.73    207.86 o 
  -6   1  14     2859.72     2861.13    179.14 o 
  -5   1  14     1395.13     1428.95    339.47 o 
  -4   1  14     5851.07     6101.26    176.60 o 
  -3   1  14    21438.78    21570.93   1219.92 o 
  -2   1  14     2033.83     2003.72    120.11 o 
  -1   1  14     1706.11     1680.65    129.89 o 
   0   1  14      118.63      112.65    140.72 o 
   1   1  14     1414.14     1482.96    101.83 o 
   2   1  14     4910.59     4263.44    126.71 o 
   3   1  14     4746.65     4661.61    140.01 o 
   4   1  14     2238.13     2243.35    155.87 o 
   5   1  14      528.85      514.85    127.03 o 
   6   1  14     1823.59     2175.00    164.59 o 
   7   1  14      797.15     1017.02    269.24 o 
 -10   2  14     4439.29     3820.62    219.00 o 
  -9   2  14    14124.71    13970.42    464.69 o 
  -8   2  14     1794.19     1503.23    168.35 o 
  -7   2  14      108.86      313.66    158.52 o 
  -6   2  14     3046.35     3003.89    141.63 o 
  -5   2  14     6160.96     6089.45    204.71 o 
  -4   2  14     4455.12     4566.10    321.00 o 
  -3   2  14      107.11      245.71    126.58 o 
  -2   2  14      474.10      533.52    128.30 o 
  -1   2  14     1902.38     2106.79    162.88 o 
   0   2  14     3156.78     2873.44    240.72 o 
   1   2  14     7024.89     6441.53    365.50 o 
   2   2  14     1722.34     1309.04    112.61 o 
   3   2  14     4582.11     4222.68    139.55 o 
   4   2  14      694.01      873.48    132.64 o 
   5   2  14     1816.93     2149.71    210.49 o 
   6   2  14     1727.56     2104.45    192.65 o 
   7   2  14     1005.67     1179.76    530.17 o 
 -10   3  14      709.91     1011.17    353.68 o 
  -9   3  14      544.91      669.32    338.68 o 
  -8   3  14     4946.75     4932.59    223.13 o 
  -7   3  14     1428.48     1431.35    194.30 o 
  -6   3  14     4665.23     5149.82    262.34 o 
  -5   3  14     2604.34     2676.86    181.25 o 
  -4   3  14     2526.95     2559.87    182.64 o 
  -3   3  14     1564.62     1560.58    171.71 o 
  -2   3  14     8579.68     8180.03    429.08 o 
  -1   3  14     5849.33     5068.41    416.78 o 
   0   3  14       24.38       37.12    123.32 o 
   1   3  14       85.34      328.97    189.30 o 
   2   3  14     6194.64     6336.61    266.59 o 
   3   3  14      417.43      371.73    146.71 o 
   4   3  14      474.04      566.62    123.72 o 
   5   3  14     1903.51     2033.85    187.83 o 
   6   3  14      156.45      256.55    176.63 o 
   7   3  14        2.33       11.33    203.63 o 
 -10   4  14        5.69        0.00    361.63 o 
  -9   4  14      815.40      836.76    340.31 o 
  -8   4  14      191.40      311.27    163.54 o 
  -7   4  14        1.87       47.32    241.72 o 
  -6   4  14     1265.41     1349.82    215.43 o 
  -5   4  14     7984.59     7976.45    456.90 o 
  -4   4  14     2200.93     2346.09    162.40 o 
  -3   4  14     2414.90     2441.29    174.10 o 
  -2   4  14     8255.26     7833.06    450.56 o 
  -1   4  14     6187.28     5784.07    373.83 o 
   0   4  14      676.33      751.78    199.62 o 
   1   4  14     2949.40     2996.12    325.97 o 
   2   4  14     2629.13     2683.03    152.75 o 
   3   4  14      649.82      697.60    148.89 o 
   4   4  14      200.24      333.65    160.83 o 
   5   4  14     2434.58     2649.36    373.52 o 
   6   4  14     1018.48     1657.65    557.53 o 
 -10   5  14     4285.61     4185.18    375.46 o 
  -9   5  14      230.04      582.84    337.42 o 
  -8   5  14     1096.39     1378.57    191.29 o 
  -7   5  14      381.76      498.74    222.78 o 
  -6   5  14      693.75      754.55    363.22 o 
  -5   5  14     3033.24     3334.82    177.57 o 
  -4   5  14     1158.44     1509.08    259.83 o 
  -3   5  14     6341.72     6218.20    292.40 o 
  -2   5  14     2346.24     2529.66    182.82 o 
  -1   5  14     1215.12     1122.81    148.49 o 
   0   5  14     1846.49     2114.48    184.72 o 
   1   5  14      422.51      568.68    145.69 o 
   2   5  14      123.14      481.72    267.90 o 
   3   5  14      114.93      593.87    174.73 o 
   4   5  14    10545.40    11115.23    655.86 o 
   5   5  14      341.41      342.50    133.98 o 
   6   5  14     1210.83     1684.00    324.83 o 
  -9   6  14       31.77       93.93    271.77 o 
  -8   6  14       27.23        0.00    240.20 o 
  -7   6  14      611.05      476.17    190.95 o 
  -6   6  14     1963.21     1531.54    191.07 o 
  -5   6  14     2355.69     2177.33    270.68 o 
  -4   6  14     1132.73     1292.45    165.09 o 
  -3   6  14      707.91      717.80    184.29 o 
  -2   6  14      740.38      732.60    173.24 o 
  -1   6  14     1149.58     1155.31    170.87 o 
   0   6  14     2127.06     2518.12    367.08 o 
   1   6  14     2199.00     2122.97    138.64 o 
   2   6  14        5.73       98.95    149.44 o 
   3   6  14     5797.35     5731.48    553.19 o 
   4   6  14      415.15      298.82    147.70 o 
   5   6  14     7340.37     7766.97    385.99 o 
   6   6  14       30.68       68.15    161.28 o 
  -9   7  14       58.97      117.58    180.19 o 
  -8   7  14     1131.15     1053.99    204.32 o 
  -7   7  14     1622.49     1594.43    172.59 o 
  -6   7  14        8.24      119.27    226.83 o 
  -5   7  14     1345.36     1662.07    187.24 o 
  -4   7  14        2.30        0.00    162.76 o 
  -3   7  14     3272.87     3123.87    168.84 o 
  -2   7  14      692.55      769.92    231.40 o 
  -1   7  14     4416.68     4217.87    266.64 o 
   0   7  14     2126.14     2097.50    175.31 o 
   1   7  14      146.83      544.59    154.28 o 
   2   7  14      124.12      428.05    178.70 o 
   3   7  14      749.25      905.96    146.76 o 
   4   7  14     3993.30     4157.58    229.52 o 
   5   7  14       63.39      234.96    180.20 o 
  -8   8  14      113.18      191.98    250.82 o 
  -7   8  14      844.95      898.12    198.91 o 
  -6   8  14     1050.29     1067.77    170.60 o 
  -5   8  14     1865.94     1826.68    231.24 o 
  -4   8  14      166.13      451.51    187.79 o 
  -3   8  14      143.64      523.69    179.23 o 
  -2   8  14     4358.42     3986.65    399.35 o 
  -1   8  14      130.45       33.04    177.09 o 
   0   8  14     1550.70     1469.84    179.44 o 
   1   8  14     3875.46     3677.71    448.81 o 
   2   8  14     1235.11     1409.16    149.29 o 
   3   8  14       39.54      170.96    170.94 o 
   4   8  14      160.19      345.00    173.84 o 
  -7   9  14      166.97      314.63    203.09 o 
  -6   9  14      514.75      512.20    304.25 o 
  -5   9  14      398.27      398.94    356.89 o 
  -4   9  14      537.52      748.50    232.91 o 
  -3   9  14      771.85      620.07    144.00 o 
  -2   9  14      408.05      378.62    145.37 o 
  -1   9  14     1606.69     1697.68    195.17 o 
   0   9  14      856.68     1064.21    184.66 o 
   1   9  14      478.91      913.74    404.63 o 
   2   9  14     3195.03     3130.01    260.08 o 
   3   9  14     2610.33     2921.05    418.44 o 
  -6  10  14      384.16      336.34    207.76 o 
  -5  10  14     1641.00     1567.46    206.44 o 
  -4  10  14     5155.15     5116.86    355.62 o 
  -3  10  14       16.17      306.62    192.50 o 
  -2  10  14     1030.57      978.95    155.36 o 
  -1  10  14      756.83     1044.86    150.38 o 
   0  10  14      362.44      448.15    199.13 o 
   1  10  14      292.29      250.91    175.84 o 
   2  10  14     1947.38     2110.69    157.95 o 
  -4  11  14        4.78      159.55    286.41 o 
  -3  11  14     9133.09     8339.02    414.88 o 
  -2  11  14      376.09      595.62    190.10 o 
  -1  11  14       46.45      299.43    171.21 o 
   0  11  14      606.20      587.69    160.49 o 
   1  11  14       92.19      115.24    164.03 o 
  -7   0  15      407.22      278.23    213.16 o 
  -5   0  15    19036.09    19918.67   1565.18 o 
  -3   0  15     8947.55     8607.37    516.97 o 
  -1   0  15     7256.06     6755.96    187.75 o 
   1   0  15      608.70      850.78    167.30 o 
   3   0  15     4048.70     3572.91    158.84 o 
   5   0  15     3900.98     4029.70    244.19 o 
 -10   1  15      839.35      976.79    294.54 o 
  -9   1  15      416.74      638.75    266.04 o 
  -8   1  15     1306.51     1180.39    189.80 o 
  -7   1  15      982.24      950.45    181.75 o 
  -6   1  15     1620.77     1784.82    177.57 o 
  -5   1  15        3.13       34.23    133.44 o 
  -4   1  15    19157.62    18867.38    568.47 o 
  -3   1  15     1150.27     1083.49    120.33 o 
  -2   1  15     1655.51     1765.82    148.14 o 
  -1   1  15      126.10       47.00    113.34 o 
   0   1  15     2977.64     2698.09    156.64 o 
   1   1  15     6080.34     5818.48    274.59 o 
   2   1  15     4197.23     3898.37    213.72 o 
   3   1  15     1198.85     1087.02    139.07 o 
   4   1  15       35.96      229.68    126.77 o 
   5   1  15      132.43      264.94    125.36 o 
   6   1  15     2005.95     2279.72    207.76 o 
 -10   2  15      777.01      522.37    283.51 o 
  -9   2  15      268.60      313.63    264.43 o 
  -8   2  15       52.82      337.32    198.67 o 
  -7   2  15     3561.37     3601.10    188.82 o 
  -6   2  15     3939.91     3925.43    167.53 o 
  -5   2  15      498.63      648.91    206.58 o 
  -4   2  15     1074.19      891.68    227.22 o 
  -3   2  15      565.60      902.50    147.11 o 
  -2   2  15     3296.60     3123.50    163.61 o 
  -1   2  15     7839.15     7450.94    309.05 o 
   0   2  15     7986.38     7585.95    456.85 o 
   1   2  15      924.46      888.24    137.90 o 
   2   2  15     8068.29     7491.34    398.32 o 
   3   2  15     1187.65     1477.11    154.06 o 
   4   2  15      205.81      372.91    127.36 o 
   5   2  15     1392.65     1610.71    266.66 o 
   6   2  15      420.63      560.76    140.84 o 
 -10   3  15     1010.20     1084.27    364.53 o 
  -9   3  15     2184.69     2264.32    339.40 o 
  -8   3  15     2484.57     2371.23    219.64 o 
  -7   3  15     1011.26      710.64    201.75 o 
  -6   3  15     5742.23     5990.69    453.72 o 
  -5   3  15     1818.16     1847.54    178.18 o 
  -4   3  15       93.22      169.48    150.90 o 
  -3   3  15     8544.59     8221.70    483.63 o 
  -2   3  15     1585.05     1751.78    132.09 o 
  -1   3  15      361.08      341.70    129.15 o 
   0   3  15      290.87      406.67    117.97 o 
   1   3  15     7511.60     6594.71    301.46 o 
   2   3  15     2153.79     2199.20    206.47 o 
   3   3  15      268.63      228.79    220.57 o 
   4   3  15      274.77      473.19    158.43 o 
   5   3  15        0.94      172.39    217.95 o 
   6   3  15      112.64      431.96    204.16 o 
 -10   4  15      435.99     1252.62    364.89 o 
  -9   4  15     1175.59     1000.76    247.40 o 
  -8   4  15     1812.22     1702.83    236.41 o 
  -7   4  15     5512.09     5432.22    371.75 o 
  -6   4  15     3843.13     3468.69    210.31 o 
  -5   4  15     8420.17     8465.85    464.77 o 
  -4   4  15      150.93      378.08    135.57 o 
  -3   4  15      877.29      945.33    147.44 o 
  -2   4  15     4147.38     4368.04    229.11 o 
  -1   4  15      934.59      840.32    131.25 o 
   0   4  15     3120.66     3165.45    245.67 o 
   1   4  15      248.34      387.77    170.29 o 
   2   4  15       18.58       63.04    174.44 o 
   3   4  15      933.65      946.31    177.30 o 
   4   4  15     5096.05     5326.58    280.80 o 
   5   4  15     1167.85     1699.96    228.65 o 
   6   4  15      217.10      545.53    147.59 o 
  -9   5  15      388.56      510.84    251.09 o 
  -8   5  15      484.05      492.54    238.60 o 
  -7   5  15       73.18      444.04    191.34 o 
  -6   5  15      984.88     1344.52    224.78 o 
  -5   5  15     5116.39     5079.40    206.23 o 
  -4   5  15      123.15      292.65    154.30 o 
  -3   5  15     1205.70     1669.07    266.72 o 
  -2   5  15      383.10      520.38    172.88 o 
  -1   5  15     1846.43     2012.48    152.99 o 
   0   5  15      280.41      195.28    157.57 o 
   1   5  15      308.96      201.54    138.68 o 
   2   5  15       88.12      290.61    152.99 o 
   3   5  15     9427.61     8953.03    178.35 o 
   4   5  15      219.57      323.78    286.96 o 
   5   5  15     2026.95     1792.91    145.87 o 
  -9   6  15      129.91      253.03    355.53 o 
  -8   6  15     4613.72     4515.15    214.90 o 
  -7   6  15      272.22      453.18    185.87 o 
  -6   6  15     1929.55     1695.26    577.87 o 
  -5   6  15      117.56      179.58    184.13 o 
  -4   6  15       57.68       87.15    196.13 o 
  -3   6  15      491.21      441.95    190.62 o 
  -2   6  15     2880.07     3110.96    182.53 o 
  -1   6  15     1900.16     2023.97    138.56 o 
   0   6  15       26.90      246.43    153.24 o 
   1   6  15        1.84      106.89    159.10 o 
   2   6  15     2573.10     2597.45    145.12 o 
   3   6  15      257.50      508.10    161.40 o 
   4   6  15     4734.04     5108.91    489.01 o 
   5   6  15       10.71       76.05    175.73 o 
  -8   7  15      908.91     1023.44    253.08 o 
  -7   7  15      393.67      797.40    239.07 o 
  -6   7  15     3754.69     4578.87    428.41 o 
  -5   7  15     3045.18     3317.29    377.63 o 
  -4   7  15      503.27      617.96    165.54 o 
  -3   7  15       94.03      301.54    190.25 o 
  -2   7  15     1091.92     1286.21    165.04 o 
  -1   7  15       67.87      464.68    187.54 o 
   0   7  15      192.10      142.77    138.62 o 
   1   7  15      607.03      594.29    142.09 o 
   2   7  15      488.73      840.50    161.46 o 
   3   7  15     2595.93     2720.05    290.25 o 
   4   7  15        3.32       36.91    156.40 o 
  -7   8  15     5411.33     5449.11    424.71 o 
  -6   8  15     1110.64     1316.26    196.81 o 
  -5   8  15     4855.50     4772.11    246.83 o 
  -4   8  15      365.18      386.48    190.73 o 
  -3   8  15       40.36        0.00    177.46 o 
  -2   8  15      507.69      406.69    186.23 o 
  -1   8  15      283.35      338.58    160.30 o 
   0   8  15     1669.78     1852.47    164.11 o 
   1   8  15      285.81      550.24    186.96 o 
   2   8  15     1686.38     1768.31    185.19 o 
   3   8  15      199.49      293.69    160.77 o 
  -6   9  15      965.51     1616.75    685.77 o 
  -5   9  15     1234.30     1197.12    196.33 o 
  -4   9  15      801.26      918.71    166.74 o 
  -3   9  15      659.46      556.46    163.83 o 
  -2   9  15        5.58       86.84    154.96 o 
  -1   9  15       59.16      208.87    155.44 o 
   0   9  15      663.41      599.88    194.18 o 
   1   9  15     3083.89     3595.12    472.49 o 
   2   9  15      853.82     1019.60    174.23 o 
  -5  10  15     1396.48     1410.18    210.84 o 
  -4  10  15      708.69      245.32    200.87 o 
  -3  10  15     4030.68     4607.60    231.69 o 
  -2  10  15      623.84      524.32    192.51 o 
  -1  10  15      431.23      376.77    172.82 o 
   0  10  15     1446.41     1593.25    230.35 o 
   1  10  15       12.36       63.95    161.85 o 
 -10   0  16     3067.80     2573.55    458.41 o 
  -8   0  16      447.55      402.39    328.92 o 
  -6   0  16     9260.31     8832.47    806.49 o 
  -4   0  16     7536.68     7576.83    535.22 o 
  -2   0  16     9487.56     9849.44    468.22 o 
   0   0  16     1255.38     1149.51    170.50 o 
   2   0  16    11502.19    10119.30    181.27 o 
   4   0  16      309.30      410.30    195.35 o 
 -10   1  16       27.42      115.14    283.49 o 
  -9   1  16      240.47      337.97    271.54 o 
  -8   1  16        3.96      146.66    191.11 o 
  -7   1  16      267.95      248.68    194.95 o 
  -6   1  16      132.85      505.87    181.16 o 
  -5   1  16     9295.94     9467.23    490.07 o 
  -4   1  16     1032.04     1042.85    136.83 o 
  -3   1  16        3.48       97.60    132.96 o 
  -2   1  16      532.61      523.53    146.05 o 
  -1   1  16     3373.79     3398.79    191.56 o 
   0   1  16     5769.53     5557.51    143.76 o 
   1   1  16     4709.15     4122.09    150.03 o 
   2   1  16     1146.05     1096.90    138.01 o 
   3   1  16      916.01      898.06    121.78 o 
   4   1  16      465.24      430.55    124.64 o 
   5   1  16     3469.36     3612.88    217.15 o 
 -10   2  16     1313.07     1296.99    290.72 o 
  -9   2  16     1214.13     1360.35    270.52 o 
  -8   2  16     4509.17     3823.57    211.40 o 
  -7   2  16      925.83      889.54    152.78 o 
  -6   2  16        4.95      158.87    147.20 o 
  -5   2  16       84.40      241.14    153.85 o 
  -4   2  16     4386.79     3854.16    206.31 o 
  -3   2  16     1989.02     2142.09    211.90 o 
  -2   2  16     3157.35     3233.48    211.43 o 
  -1   2  16     6776.19     6353.85    277.43 o 
   0   2  16      214.42      306.46    134.58 o 
   1   2  16    10906.92     9756.25    229.58 o 
   2   2  16     3228.77     3280.95    165.63 o 
   3   2  16       83.55       33.78    165.79 o 
   4   2  16      392.99      643.05    169.15 o 
   5   2  16       49.49        0.00    152.62 o 
  -9   3  16      450.01      662.21    207.23 o 
  -8   3  16       32.93        0.00    220.43 o 
  -7   3  16     8301.08     8006.71    823.75 o 
  -6   3  16      965.07     1143.92    174.11 o 
  -5   3  16      848.61      724.28    144.97 o 
  -4   3  16     1813.83     1907.88    158.41 o 
  -3   3  16       66.49      207.46    123.15 o 
  -2   3  16      233.67      449.93    148.40 o 
  -1   3  16     1150.00     1331.45    218.98 o 
   0   3  16    11916.18    11340.07    345.54 o 
   1   3  16      280.47      218.80    154.80 o 
   2   3  16      274.08      326.36    118.92 o 
   3   3  16      924.57     1274.10    168.10 o 
   4   3  16     2351.70     2277.55    150.91 o 
   5   3  16      618.80     1165.74    174.32 o 
  -9   4  16      653.75      533.84    201.37 o 
  -8   4  16    11152.55    10761.32    270.90 o 
  -7   4  16      995.11     1275.51    274.07 o 
  -6   4  16     4608.57     4610.69    265.20 o 
  -5   4  16      369.90      596.35    163.16 o 
  -4   4  16       17.61      157.09    143.70 o 
  -3   4  16     5091.51     5312.27    164.13 o 
  -2   4  16        2.93      165.48    150.95 o 
  -1   4  16       38.46      100.33    136.87 o 
   0   4  16      151.77      167.12    134.63 o 
   1   4  16      846.46     1419.65    266.39 o 
   2   4  16       23.33       79.56    176.17 o 
   3   4  16     4386.60     4558.32    335.11 o 
   4   4  16       38.34      410.30    224.50 o 
   5   4  16       77.35      310.71    179.52 o 
  -9   5  16       28.17      376.60    257.33 o 
  -8   5  16     1344.74     1960.08    458.01 o 
  -7   5  16     1863.67     1934.91    199.95 o 
  -6   5  16     7024.90     6706.28    380.07 o 
  -5   5  16      326.67      701.42    168.89 o 
  -4   5  16     1231.47     1290.14    165.61 o 
  -3   5  16      145.61      164.11    186.02 o 
  -2   5  16     3639.16     3747.53    151.76 o 
  -1   5  16       60.68      208.47    154.20 o 
   0   5  16      107.34        0.00    180.22 o 
   1   5  16      183.13      208.21    153.60 o 
   2   5  16     2636.21     2646.34    188.21 o 
   3   5  16      518.63     1019.24    189.47 o 
   4   5  16     1643.59     1675.91    174.23 o 
  -8   6  16       75.34      435.22    471.92 o 
  -7   6  16      323.53      401.69    340.44 o 
  -6   6  16     1007.46      847.28    163.06 o 
  -5   6  16     5111.77     5154.20    369.00 o 
  -4   6  16      840.25     1014.85    169.77 o 
  -3   6  16     3094.14     3219.79    199.45 o 
  -2   6  16       40.71      281.13    143.38 o 
  -1   6  16      355.43      598.76    170.71 o 
   0   6  16       94.62      430.69    184.09 o 
   1   6  16      241.61      153.54    130.79 o 
   2   6  16      157.83      415.07    272.67 o 
   3   6  16     4950.04     5122.11    177.05 o 
   4   6  16       12.97      139.00    205.32 o 
  -8   7  16     2088.33     1775.72    218.28 o 
  -7   7  16     6939.34     6956.56    627.21 o 
  -6   7  16     5660.32     5445.69   1034.57 o 
  -5   7  16      923.26     1693.08    549.68 o 
  -4   7  16      165.79      176.22    143.59 o 
  -3   7  16       82.55      322.70    198.92 o 
  -2   7  16     1800.35     2093.90    188.30 o 
  -1   7  16     1648.79     1686.52    187.28 o 
   0   7  16      112.75       35.20    161.42 o 
   1   7  16      256.91      360.01    204.15 o 
   2   7  16      158.95      233.06    152.66 o 
   3   7  16        0.45        0.00    173.56 o 
  -7   8  16     1420.28     1487.09    353.32 o 
  -6   8  16     2219.69     1917.96    249.60 o 
  -5   8  16      809.24      747.76    241.81 o 
  -4   8  16      750.93      556.22    198.45 o 
  -3   8  16     1597.39     1479.51    161.39 o 
  -2   8  16      236.33      308.53    192.76 o 
  -1   8  16     1585.23     1559.18    249.49 o 
   0   8  16       89.72      347.16    147.95 o 
   1   8  16     1861.58     2028.27    199.49 o 
   2   8  16        3.16        0.00    156.67 o 
  -5   9  16     2068.87     2093.96    206.38 o 
  -4   9  16     1082.99      956.20    368.28 o 
  -3   9  16      856.46      959.08    196.71 o 
  -2   9  16       66.24       77.09    173.85 o 
  -1   9  16      682.69      945.32    173.30 o 
   0   9  16     4901.51     4514.57    232.50 o 
   1   9  16        2.05      131.33    407.90 o 
  -3  10  16      200.14      258.42    161.81 o 
  -2  10  16      383.66      623.35    152.96 o 
  -1  10  16     2081.38     1937.75    151.11 o 
  -7   0  17      518.24      644.30    237.67 o 
  -5   0  17     5308.35     5092.78    894.87 o 
  -3   0  17     1244.01     1769.87    222.51 o 
  -1   0  17      585.02      906.06    211.08 o 
   1   0  17     9386.20     8556.06    203.72 o 
   3   0  17     1806.65     1769.36    228.12 o 
   5   0  17     4738.77     5711.18    286.86 o 
  -9   1  17      103.65      196.94    257.43 o 
  -8   1  17      276.85      364.22    188.91 o 
  -7   1  17       48.31      178.15    192.01 o 
  -6   1  17     2667.88     2722.92    192.13 o 
  -5   1  17       53.44      156.67    156.42 o 
  -4   1  17      872.37      915.60    143.21 o 
  -3   1  17      471.83      335.49    139.28 o 
  -2   1  17     3790.19     3438.59    142.52 o 
  -1   1  17     6908.09     6902.29    525.23 o 
   0   1  17     1261.96     1255.73    137.47 o 
   1   1  17      651.04      842.73    129.64 o 
   2   1  17     1695.15     1561.37    145.75 o 
   3   1  17        0.07      107.14    138.14 o 
   4   1  17     5162.43     4862.50    256.16 o 
   5   1  17      222.31      690.90    146.58 o 
  -9   2  17     1489.14     1614.54    223.05 o 
  -8   2  17      154.88      179.12    210.51 o 
  -7   2  17      787.98      707.18    152.16 o 
  -6   2  17       32.37      101.35    143.63 o 
  -5   2  17     1278.45     1623.73    162.15 o 
  -4   2  17       54.43       16.62    155.59 o 
  -3   2  17      362.11      443.67    139.12 o 
  -2   2  17     5920.98     5793.41    294.20 o 
  -1   2  17     1880.70     1935.72    140.22 o 
   0   2  17     6219.66     6028.02    205.88 o 
   1   2  17     2650.27     2582.29    160.32 o 
   2   2  17      202.96      549.79    143.79 o 
   3   2  17      105.37       74.27    150.08 o 
   4   2  17        0.70      306.30    172.40 o 
  -9   3  17     1158.53      977.51    258.17 o 
  -8   3  17    11188.83    10311.42    667.00 o 
  -7   3  17      604.66      598.41    163.52 o 
  -6   3  17       10.01        0.00    155.77 o 
  -5   3  17       10.92       89.39    158.45 o 
  -4   3  17        6.73      280.38    184.36 o 
  -3   3  17       31.08      342.62    140.73 o 
  -2   3  17     2399.21     2430.77    234.46 o 
  -1   3  17     7690.84     7508.39    302.53 o 
   0   3  17      612.34      603.20    132.81 o 
   1   3  17      367.80      319.94    142.45 o 
   2   3  17     1089.31     1459.31    162.05 o 
   3   3  17     1652.15     1954.19    170.94 o 
   4   3  17      235.00      413.70    158.61 o 
  -8   4  17       65.98        0.00    496.82 o 
  -7   4  17     3403.25     3499.04    535.63 o 
  -6   4  17     2931.35     2723.70    282.40 o 
  -5   4  17     2474.55     2489.70    226.65 o 
  -4   4  17     2045.44     2151.13    161.75 o 
  -3   4  17       88.79      213.09    129.76 o 
  -2   4  17      292.65      287.03    158.42 o 
  -1   4  17     3492.21     3452.06    166.61 o 
   0   4  17      967.68     1193.82    203.41 o 
   1   4  17       91.20      270.64    144.23 o 
   2   4  17     1546.55     1937.53    222.07 o 
   3   4  17       34.58        0.00    169.90 o 
   4   4  17      870.99     1447.51    208.41 o 
  -8   5  17     1728.93     1649.24    263.08 o 
  -7   5  17     4037.51     3762.42    389.92 o 
  -6   5  17       62.10       97.57    241.77 o 
  -5   5  17      140.97      435.78    203.18 o 
  -4   5  17      275.01      282.76    199.55 o 
  -3   5  17    11279.26    11701.07    340.76 o 
  -2   5  17        2.88      222.58    165.68 o 
  -1   5  17      497.64      422.73    159.45 o 
   0   5  17      329.68      326.98    164.61 o 
   1   5  17      257.75      329.44    145.77 o 
   2   5  17        2.28      318.16    165.46 o 
   3   5  17     4610.03     4858.58    370.26 o 
  -7   6  17     1593.47     1557.13    254.90 o 
  -6   6  17     5234.90     5203.67    213.28 o 
  -5   6  17       12.95        0.00    161.12 o 
  -4   6  17     5219.04     5596.35    218.51 o 
  -3   6  17      166.10      414.31    171.58 o 
  -2   6  17     9292.91     9460.05    188.87 o 
  -1   6  17       59.50      171.44    162.67 o 
   0   6  17       11.85      106.36    186.47 o 
   1   6  17       93.19      148.34    148.10 o 
   2   6  17      989.41     1152.53    310.76 o 
   3   6  17       17.42        0.00    354.49 o 
  -7   7  17     5010.99     4898.49    886.19 o 
  -6   7  17      266.40      431.80    244.97 o 
  -5   7  17        4.47       42.17    202.49 o 
  -4   7  17      185.20      383.83    225.55 o 
  -3   7  17     5709.64     5387.30    275.17 o 
  -2   7  17      148.42      143.62    168.57 o 
  -1   7  17     2698.26     2322.28    168.87 o 
   0   7  17      432.23      699.40    171.52 o 
   1   7  17      997.57     1526.56    504.60 o 
   2   7  17      217.21      171.10    202.84 o 
  -6   8  17     1189.18     1661.45    337.28 o 
  -5   8  17     1543.87     1155.19    257.52 o 
  -4   8  17      586.82      596.29    218.60 o 
  -3   8  17        2.26        0.00    186.70 o 
  -2   8  17       44.40       66.62    156.68 o 
  -1   8  17     4016.53     4107.73    230.13 o 
   0   8  17     2499.48     2658.35    247.67 o 
   1   8  17      113.15      136.60    176.44 o 
  -4   9  17     3026.78     2834.26    313.06 o 
  -3   9  17      303.65      224.08    158.05 o 
  -2   9  17     1635.42     1792.32    156.51 o 
  -1   9  17     5842.10     5305.87    400.76 o 
  -8   0  18      233.28      509.02    351.97 o 
  -6   0  18     1221.03     1122.02    234.21 o 
  -4   0  18     1133.61     1094.88    223.34 o 
  -2   0  18     1124.70     1068.53    200.52 o 
   0   0  18      846.92      512.92    185.77 o 
   2   0  18      454.44      632.31    189.03 o 
   4   0  18     9574.94     9647.64    531.79 o 
  -8   1  18      137.42       90.85    194.23 o 
  -7   1  18        0.57      207.42    223.73 o 
  -6   1  18     1305.79      821.33    252.13 o 
  -5   1  18     1079.53     1197.78    165.15 o 
  -4   1  18     3141.26     3460.35    249.23 o 
  -3   1  18      634.79      692.97    158.55 o 
  -2   1  18     1875.00     1771.36    144.16 o 
  -1   1  18      503.95      877.74    140.25 o 
   0   1  18      876.76     1003.03    144.51 o 
   1   1  18     1875.51     1916.37    144.99 o 
   2   1  18       51.04      284.09    152.73 o 
   3   1  18     3818.79     3941.40    137.13 o 
   4   1  18     2042.96     2097.32    347.43 o 
  -8   2  18     3198.22     2793.68    193.32 o 
  -7   2  18      315.32      452.18    188.05 o 
  -6   2  18      914.03     1001.12    170.83 o 
  -5   2  18     2319.38     2409.69    196.05 o 
  -4   2  18      157.40      254.47    160.44 o 
  -3   2  18     3689.16     3633.19    262.09 o 
  -2   2  18     1921.54     1912.30    228.54 o 
  -1   2  18     4581.15     4604.32    342.08 o 
   0   2  18     1043.27     1114.48    148.46 o 
   1   2  18       29.65       64.25    147.25 o 
   2   2  18      199.23      213.76    137.04 o 
   3   2  18      205.48      196.64    142.35 o 
   4   2  18     1295.32     1494.67    152.57 o 
  -8   3  18       63.91      225.56    227.46 o 
  -7   3  18        7.53        0.00    190.51 o 
  -6   3  18      904.06     1033.58    187.48 o 
  -5   3  18     6725.61     5985.45    327.08 o 
  -4   3  18      184.01      196.30    144.42 o 
  -3   3  18     1924.20     1786.43    176.96 o 
  -2   3  18     1172.17     1222.92    146.16 o 
  -1   3  18      681.55      755.57    133.91 o 
   0   3  18      236.92      450.42    134.72 o 
   1   3  18     2409.74     2666.04    194.00 o 
   2   3  18     1158.34     1201.76    143.16 o 
   3   3  18      219.82      503.80    153.25 o 
  -8   4  18     1226.95     1345.55    260.15 o 
  -7   4  18     2126.85     1578.09    206.71 o 
  -6   4  18      801.42      692.55    171.62 o 
  -5   4  18     1756.76     1491.75    153.47 o 
  -4   4  18     1007.82     1178.15    170.84 o 
  -3   4  18     4466.33     4481.55    225.57 o 
  -2   4  18     2865.88     3150.20    256.25 o 
  -1   4  18      961.98      938.00    135.60 o 
   0   4  18       80.77      301.53    149.43 o 
   1   4  18      758.98      605.57    349.01 o 
   2   4  18     2056.12     2108.12    201.26 o 
   3   4  18      913.40     1064.68    175.69 o 
  -7   5  18      334.42      147.03    300.82 o 
  -6   5  18      611.77     1039.99    302.21 o 
  -5   5  18     1007.11      948.92    247.90 o 
  -4   5  18    13106.40    12791.98    419.00 o 
  -3   5  18     1247.64     1382.40    191.69 o 
  -2   5  18      458.51      861.49    193.76 o 
  -1   5  18      889.80      932.15    197.22 o 
   0   5  18      435.31      199.81    196.18 o 
   1   5  18      400.75      448.08    155.88 o 
   2   5  18     2876.13     3040.98    255.07 o 
  -6   6  18      219.47      498.80    382.73 o 
  -5   6  18     4582.57     4098.80    197.14 o 
  -4   6  18       46.03      230.21    173.22 o 
  -3   6  18     8168.13     7986.77    315.73 o 
  -2   6  18       97.76      132.28    172.24 o 
  -1   6  18     2344.01     2153.90    202.72 o 
   0   6  18      134.19      236.54    202.89 o 
   1   6  18        4.82      205.06    197.53 o 
   2   6  18       86.42      166.12    224.84 o 
  -5   7  18     1068.41     1373.00    256.03 o 
  -4   7  18     6879.23     6903.72    182.54 o 
  -3   7  18     1659.70     1350.07    180.44 o 
  -2   7  18       80.42      353.32    228.84 o 
  -1   7  18     1415.19     1421.34    226.79 o 
   0   7  18     1129.35     1044.50    177.72 o 
   1   7  18     1174.35     1117.51    150.85 o 
  -4   8  18       31.71      177.78    166.16 o 
  -3   8  18      108.94      312.65    222.82 o 
  -2   8  18     3106.65     3198.94    259.59 o 
  -1   8  18     7368.29     6915.92    516.70 o 
  -7   0  19      123.53      310.07    271.43 o 
  -5   0  19     3822.11     3679.08    249.80 o 
  -3   0  19      445.56      800.11    416.35 o 
  -1   0  19       39.80       32.52    230.90 o 
   1   0  19      129.58      114.62    409.80 o 
   3   0  19     4294.64     4125.71    220.54 o 
  -8   1  19     1013.37     1115.36    204.36 o 
  -7   1  19     2186.52     2301.97    211.44 o 
  -6   1  19     4383.97     4499.37    914.17 o 
  -5   1  19      654.41      613.99    170.51 o 
  -4   1  19       13.18        0.00    168.11 o 
  -3   1  19      384.90      521.24    164.25 o 
  -2   1  19      917.64      945.33    269.46 o 
  -1   1  19       58.27      221.10    135.87 o 
   0   1  19      355.14      428.26    134.23 o 
   1   1  19       37.58      241.24    171.91 o 
   2   1  19     1138.19     1232.32    144.71 o 
   3   1  19      107.31      376.95    160.06 o 
  -7   2  19      493.86      633.13    180.49 o 
  -6   2  19     4078.03     4240.31    428.49 o 
  -5   2  19     2851.53     2352.46    530.03 o 
  -4   2  19      222.12      435.48    160.81 o 
  -3   2  19     2611.85     2729.25    302.01 o 
  -2   2  19      762.61      856.99    151.88 o 
  -1   2  19       97.11      219.24    134.35 o 
   0   2  19      259.57      159.77    138.46 o 
   1   2  19     1408.05     1331.87    198.27 o 
   2   2  19      147.24      292.66    144.81 o 
  -7   3  19     5381.36     5598.52    406.64 o 
  -6   3  19      211.94      328.42    185.10 o 
  -5   3  19      155.41      182.64    171.71 o 
  -4   3  19     3722.61     3259.41    572.29 o 
  -3   3  19      129.07      245.13    151.02 o 
  -2   3  19      907.75      819.11    150.79 o 
  -1   3  19     1937.62     1830.70    262.82 o 
   0   3  19     3577.86     3284.96    162.79 o 
   1   3  19      186.04      198.71    139.72 o 
   2   3  19      951.14     1194.25    159.91 o 
  -7   4  19      345.01      605.95    435.73 o 
  -6   4  19      113.70      419.31    200.40 o 
  -5   4  19      163.05      181.54    160.63 o 
  -4   4  19     2277.96     2499.11    177.69 o 
  -3   4  19     2174.00     2364.64    177.58 o 
  -2   4  19      396.03      443.84    154.17 o 
  -1   4  19       46.58      161.71    151.32 o 
   0   4  19      134.50        0.00    151.44 o 
   1   4  19     3936.04     4012.69    163.61 o 
   2   4  19     1997.24     1687.78    246.43 o 
  -6   5  19        0.02      106.90    238.63 o 
  -5   5  19     8397.77     7990.96    534.48 o 
  -4   5  19     2209.21     2235.76    223.01 o 
  -3   5  19     2217.95     2043.33    178.14 o 
  -2   5  19        4.64      919.57    223.54 o 
  -1   5  19     2353.85     2359.33    180.85 o 
   0   5  19      459.36      528.00    180.50 o 
   1   5  19     1433.75     1552.48    181.75 o 
  -5   6  19      460.24      751.15    173.15 o 
  -4   6  19     8539.27     8498.39    236.08 o 
  -3   6  19      370.30      530.02    208.33 o 
  -2   6  19      632.64      749.37    159.67 o 
  -1   6  19      361.32      372.15    179.46 o 
   0   6  19       96.64      258.08    203.81 o 
  -3   7  19        0.84      373.84    253.58 o 
  -2   7  19      531.03      692.93    212.88 o 
  -6   0  20     7242.92     6720.59    407.54 o 
  -4   0  20      694.19      589.10    242.58 o 
  -2   0  20     2266.14     2351.68    306.11 o 
   0   0  20       25.57      330.37    198.57 o 
  -6   1  20     1142.67     1325.63    162.06 o 
  -5   1  20     2556.52     2449.57    208.46 o 
  -4   1  20       11.53      204.00    144.01 o 
  -3   1  20     3179.62     3139.88    177.96 o 
  -2   1  20      502.94      646.10    172.60 o 
  -1   1  20       44.55       50.19    155.26 o 
   0   1  20      561.85      782.47    178.54 o 
   1   1  20       29.01      246.72    299.48 o 
  -6   2  20     1111.06     1312.08    223.56 o 
  -5   2  20       22.75        0.00    176.65 o 
  -4   2  20      927.33      995.93    183.12 o 
  -3   2  20       23.45      206.03    172.06 o 
  -2   2  20      158.56      256.03    131.52 o 
  -1   2  20      894.77      948.09    162.27 o 
   0   2  20     3057.61     3024.55    238.01 o 
   1   2  20      196.69      173.60    171.94 o 
  -6   3  20      101.18       40.91    166.87 o 
  -5   3  20      384.48      551.32    348.56 o 
  -4   3  20     1095.64     1604.42    177.91 o 
  -3   3  20     1071.28     1103.90    158.55 o 
  -2   3  20     1015.53     1182.39    182.28 o 
  -1   3  20     2825.42     3124.96    232.19 o 
   0   3  20      713.84      974.57    170.59 o 
  -5   4  20     5118.37     5074.74    380.85 o 
  -4   4  20     3714.19     3362.88    186.66 o 
  -3   4  20       12.78        0.00    161.07 o 
  -2   4  20     1126.73     1894.94    544.60 o 
  -1   4  20     1101.12     1190.67    170.20 o 
   0   4  20     2846.43     3339.63    189.23 o 
  -4   5  20     2235.45     2169.70    285.29 o 
  -3   5  20        0.65      299.34    209.23 o 
  -2   5  20     1327.65     1130.82    192.03 o 
  -1   5  20     1844.84     1702.57    188.42 o 
  -5   0  21        0.46      233.18    255.68 o 
  -3   0  21     7469.01     6772.67    617.99 o 
  -1   0  21      403.06      786.79    254.69 o 
  -5   1  21      403.78      414.96    184.14 o 
  -4   1  21     3671.00     3908.00    278.57 o 
  -3   1  21      485.19      690.62    159.20 o 
  -2   1  21      268.48      258.60    180.64 o 
  -1   1  21      570.59      593.40    147.59 o 
  -4   2  21      376.30      588.06    182.95 o 
  -3   2  21     1193.23     1245.18    180.43 o 
  -2   2  21     4722.98     4255.69    300.04 o 
                                                 
